# Supplementary material for: Ultra-Performance Liquid Chromatography-Mass Spectrometry-Based Untargeted Metabolomics Reveals the Key Potential Biomarkers for Castor Meal-Induced Enteritis in Juvenile Hybrid Grouper (Epinephelus fuscoguttatus♀ × E. lanceolatus♂)
Source: Front Nutr. 2022 Jun 16;9:847425. doi: 10.3389/fnut.2022.847425 (PMC9261911; doi:10.3389/fnut.2022.847425)
Supplement: Supplementary Figure 1 — The individual sample repeats representative UPLC-MC spectra of the distal intestine in the (A) positive, and (B) negative modes. FM-1 to FM-6 represent the individual sample repeats of FM; CM4-1 to CM4-6 represent the individual sample repeats of CM4; CM20-1 to CM20-6 represent the individual sample repeats of CM20 FM, fish meal (control group); CM4, 4% Castor meal (CM) protein replacement to FM protein; CM20, 20% CM protein replacement to FM protein. [file Data_Sheet_1.zip]

Archive with 22 entries (22 files):
- Supplementary Figures/Supplementary Figure S1.xls
- Supplementary Figures/Supplementary Figure S2.docx
- Supplementary Figures/Supplementary Figure S3.pdf
- Supplementary Tables/~$pplementary Table S12.doc
- Supplementary Tables/Supplementary Table S1.doc
- Supplementary Tables/Supplementary Table S10.xlsx
- Supplementary Tables/Supplementary Table S11.xlsx
- Supplementary Tables/Supplementary Table S12.doc
- Supplementary Tables/Supplementary Table S13.doc
- Supplementary Tables/Supplementary Table S14.doc
- Supplementary Tables/Supplementary Table S15.doc
- Supplementary Tables/Supplementary Table S16.doc
- Supplementary Tables/Supplementary Table S17.doc
- Supplementary Tables/Supplementary Table S18.xlsx
- Supplementary Tables/Supplementary Table S2.docx
- Supplementary Tables/Supplementary Table S3.docx
- Supplementary Tables/Supplementary Table S4.xlsx
- Supplementary Tables/Supplementary Table S5.xlsx
- Supplementary Tables/Supplementary Table S6.xlsx
- Supplementary Tables/Supplementary Table S7.xlsx
- Supplementary Tables/Supplementary Table S8.xlsx
- Supplementary Tables/Supplementary Table S9.xlsx
