# Supplementary material for: Ultra-Performance Liquid Chromatography-Mass Spectrometry-Based Untargeted Metabolomics Reveals the Key Potential Biomarkers for Castor Meal-Induced Enteritis in Juvenile Hybrid Grouper (Epinephelus fuscoguttatus♀ × E. lanceolatus♂)
Source: Front Nutr. 2022 Jun 16;9:847425. doi: 10.3389/fnut.2022.847425 (PMC9261911; doi:10.3389/fnut.2022.847425)
Supplement: Supplementary Figure 1 — The individual sample repeats representative UPLC-MC spectra of the distal intestine in the (A) positive, and (B) negative modes. FM-1 to FM-6 represent the individual sample repeats of FM; CM4-1 to CM4-6 represent the individual sample repeats of CM4; CM20-1 to CM20-6 represent the individual sample repeats of CM20 FM, fish meal (control group); CM4, 4% Castor meal (CM) protein replacement to FM protein; CM20, 20% CM protein replacement to FM protein. [file Data_Sheet_1.zip › Supplementary Figures/Supplementary Figure S1.xls]

## Sheet: Samples_Specialized_Traces_pos
Specialized Traces
Checked		Spectrum File
False		HFX3_539353_CP_blank.raw
False		HFX3_539353_CP_QC_ddMS2-100-510.raw
False		HFX3_539353_CP_QC_ddMS2-500-1010.raw
False		HFX3_539353_CP_QC_ddMS2-1000-1500.raw
False		HFX3_539353_CP_QC1.raw			QC-1
© Reported with Compound Discoverer 3.1			1
Specialized Traces
Checked		Spectrum File
False		HFX3_539353_CP_QC2.raw			QC-2
False		HFX3_539353_CP_QC3.raw			QC-3
False		HFX3_CP1_FZTM200030245-1A.raw			CM20-1
False		HFX3_CP1_FZTM200030246-1A.raw			CM20-2
© Reported with Compound Discoverer 3.1			2
Specialized Traces
Checked		Spectrum File
False		HFX3_CP1_FZTM200030247-1A.raw			CM20-3
False		HFX3_CP1_FZTM200031296-1A.raw			CM20-4
False		HFX3_CP1_FZTM200031297-1A.raw			CM20-5
False		HFX3_CP1_FZTM200031298-1A.raw			CM20-6
© Reported with Compound Discoverer 3.1			3
Specialized Traces
Checked		Spectrum File
False		HFX3_CP2_FZTM200030242-1A.raw			CM4-1
False		HFX3_CP2_FZTM200030243-1A.raw			CM4-2
False		HFX3_CP2_FZTM200030244-1A.raw			CM4-3
False		HFX3_CP2_FZTM200031293-1A.raw			CM4-4
© Reported with Compound Discoverer 3.1			4
Specialized Traces
Checked		Spectrum File
False		HFX3_CP2_FZTM200031294-1A.raw			CM4-5
False		HFX3_CP2_FZTM200031295-1A.raw			CM4-6
False		HFX3_CP3_FZTM200030239-1A.raw			FM-1
False		HFX3_CP3_FZTM200030240-1A.raw			FM-2
© Reported with Compound Discoverer 3.1			5
Specialized Traces
Checked		Spectrum File
False		HFX3_CP3_FZTM200030241-1A.raw			FM-3
False		HFX3_CP3_FZTM200031290-1A.raw			FM-4
False		HFX3_CP3_FZTM200031291-1A.raw			FM-5
False		HFX3_CP3_FZTM200031292-1A.raw			FM-6
© Reported with Compound Discoverer 3.1			6
Specialized Traces
Checked		Spectrum File
© Reported with Compound Discoverer 3.1			7

## Sheet: Sup. Fig. S1 A Positive mode
				Supplementary Figure S1 A. The representative UPLC-MC spectra of the distal intestine in positive modes.
				Specialized Traces
				Checked		Spectrum File
				False		HFX3_539353_CP_blank.raw
				False		HFX3_539353_CP_QC_ddMS2-100-510.raw
				False		HFX3_539353_CP_QC_ddMS2-500-1010.raw
				False		HFX3_539353_CP_QC_ddMS2-1000-1500.raw
				False		HFX3_539353_CP_QC1.raw			QC-1
				© Reported with Compound Discoverer 3.1			1
				Specialized Traces
				Checked		Spectrum File
				False		HFX3_539353_CP_QC2.raw			QC-2
				False		HFX3_539353_CP_QC3.raw			QC-3
				False		HFX3_CP1_FZTM200030245-1A.raw			CM20-1
				False		HFX3_CP1_FZTM200030246-1A.raw			CM20-2
				© Reported with Compound Discoverer 3.1			2
				Specialized Traces
				Checked		Spectrum File
				False		HFX3_CP1_FZTM200030247-1A.raw			CM20-3
				False		HFX3_CP1_FZTM200031296-1A.raw			CM20-4
				False		HFX3_CP1_FZTM200031297-1A.raw			CM20-5
				False		HFX3_CP1_FZTM200031298-1A.raw			CM20-6
				© Reported with Compound Discoverer 3.1			3
				Specialized Traces
				Checked		Spectrum File
				False		HFX3_CP2_FZTM200030242-1A.raw			CM4-1
				False		HFX3_CP2_FZTM200030243-1A.raw			CM4-2
				False		HFX3_CP2_FZTM200030244-1A.raw			CM4-3
				False		HFX3_CP2_FZTM200031293-1A.raw			CM4-4
				© Reported with Compound Discoverer 3.1			4
				Specialized Traces
				Checked		Spectrum File
				False		HFX3_CP2_FZTM200031294-1A.raw			CM4-5
				False		HFX3_CP2_FZTM200031295-1A.raw			CM4-6
				False		HFX3_CP3_FZTM200030239-1A.raw			FM-1
				False		HFX3_CP3_FZTM200030240-1A.raw			FM-2
				© Reported with Compound Discoverer 3.1			5
				Specialized Traces
				Checked		Spectrum File
				False		HFX3_CP3_FZTM200030241-1A.raw			FM-3
				False		HFX3_CP3_FZTM200031290-1A.raw			FM-4
				False		HFX3_CP3_FZTM200031291-1A.raw			FM-5
				False		HFX3_CP3_FZTM200031292-1A.raw			FM-6
				© Reported with Compound Discoverer 3.1			6
				Specialized Traces
				Checked		Spectrum File
				© Reported with Compound Discoverer 3.1			7

## Sheet: Sup. Fig. S1 B Negative mode
				Supplementary Figure S1 B. The representative UPLC-MC spectra of the distal intestine in negative modes.
				Specialized Traces
				Checked		Spectrum File
				False		HFX3_539353_CN_blank.raw
				False		HFX3_539353_CN_QC_ddMS2-100-510.raw
				False		HFX3_539353_CN_QC_ddMS2-500-1010.raw
				False		HFX3_539353_CN_QC_ddMS2-1000-1500.raw
				False		HFX3_539353_CN_QC1.raw			QC-1
				© Reported with Compound Discoverer 3.1			1
				Specialized Traces
				Checked		Spectrum File
				False		HFX3_539353_CN_QC2.raw			QC-2
				False		HFX3_539353_CN_QC3.raw			QC-3
				False		HFX3_CN1_FZTM200030245-1A.raw			CM20-1
				False		HFX3_CN1_FZTM200030246-1A.raw			CM20-2
				© Reported with Compound Discoverer 3.1			2
				Specialized Traces
				Checked		Spectrum File
				False		HFX3_CN1_FZTM200030247-1A.raw			CM20-3
				False		HFX3_CN1_FZTM200031296-1A.raw			CM20-4
				False		HFX3_CN1_FZTM200031297-1A.raw			CM20-5
				False		HFX3_CN1_FZTM200031298-1A.raw			CM20-6
				© Reported with Compound Discoverer 3.1			3
				Specialized Traces
				Checked		Spectrum File
				False		HFX3_CN2_FZTM200030242-1A.raw			CM4-1
				False		HFX3_CN2_FZTM200030243-1A.raw			CM4-2
				False		HFX3_CN2_FZTM200030244-1A.raw			CM4-3
				False		HFX3_CN2_FZTM200031293-1A.raw			CM4-4
				© Reported with Compound Discoverer 3.1			4
				Specialized Traces
				Checked		Spectrum File
				False		HFX3_CN2_FZTM200031294-1A.raw			CM4-5
				False		HFX3_CN2_FZTM200031295-1A.raw			CM4-6
				False		HFX3_CN3_FZTM200030239-1A.raw			FM-1
				False		HFX3_CN3_FZTM200030240-1A.raw			FM-2
				© Reported with Compound Discoverer 3.1			5
				Specialized Traces
				Checked		Spectrum File
				False		HFX3_CN3_FZTM200030241-1A.raw			FM-3
				False		HFX3_CN3_FZTM200031290-1A.raw			FM-4
				False		HFX3_CN3_FZTM200031291-1A.raw			FM-5
				False		HFX3_CN3_FZTM200031292-1A.raw			FM-6
				© Reported with Compound Discoverer 3.1			6
				Specialized Traces
				Checked		Spectrum File
				© Reported with Compound Discoverer 3.1			7
