# Supplementary material for: Ultra-Performance Liquid Chromatography-Mass Spectrometry-Based Untargeted Metabolomics Reveals the Key Potential Biomarkers for Castor Meal-Induced Enteritis in Juvenile Hybrid Grouper (Epinephelus fuscoguttatus♀ × E. lanceolatus♂)
Source: Front Nutr. 2022 Jun 16;9:847425. doi: 10.3389/fnut.2022.847425 (PMC9261911; doi:10.3389/fnut.2022.847425)
Supplement: Supplementary Figure 1 — The individual sample repeats representative UPLC-MC spectra of the distal intestine in the (A) positive, and (B) negative modes. FM-1 to FM-6 represent the individual sample repeats of FM; CM4-1 to CM4-6 represent the individual sample repeats of CM4; CM20-1 to CM20-6 represent the individual sample repeats of CM20 FM, fish meal (control group); CM4, 4% Castor meal (CM) protein replacement to FM protein; CM20, 20% CM protein replacement to FM protein. [file Data_Sheet_1.zip › Supplementary Tables/Supplementary Table S10.xlsx]

## Sheet: Supplementary Table S3-The KEGG
Supplementary Table S10. The KEGG pathway enrichment of the differential matabolites in DI contents of CM4 vs. FM in negative mode
MapID	MapTitle	Pvalue	x1	x2	n	N	EnrichDirect
map04742	Taste transduction	0.0435327	3	3	39	109	Over
map00240	Pyrimidine metabolism	0.111964	7	12	39	109	Over
map01100	Metabolic pathways	0.113922	31	75	39	109	Over
map00040	Pentose and glucuronate interconversions	0.125892	2	2	39	109	Over
map00562	Inositol phosphate metabolism	0.125892	2	2	39	109	Over
map04068	FoxO signaling pathway	0.125892	2	2	39	109	Over
map04152	AMPK signaling pathway	0.125892	2	2	39	109	Over
map04918	Thyroid hormone synthesis	0.125892	2	2	39	109	Over
map04924	Renin secretion	0.125892	2	2	39	109	Over
map04927	Cortisol synthesis and secretion	0.125892	2	2	39	109	Over
map04934	Cushing's syndrome	0.125892	2	2	39	109	Over
map04973	Carbohydrate digestion and absorption	0.125892	2	2	39	109	Over
map00030	Pentose phosphate pathway	0.29061	2	3	39	109	Over
map00140	Steroid hormone biosynthesis	0.29061	2	3	39	109	Over
map00480	Glutathione metabolism	0.29061	2	3	39	109	Over
map00500	Starch and sucrose metabolism	0.29061	2	3	39	109	Over
map00660	C5-Branched dibasic acid metabolism	0.29061	2	3	39	109	Over
map00770	Pantothenate and CoA biosynthesis	0.29061	2	3	39	109	Over
map04913	Ovarian steroidogenesis	0.29061	2	3	39	109	Over
map04925	Aldosterone synthesis and secretion	0.29061	2	3	39	109	Over
map04931	Insulin resistance	0.29061	2	3	39	109	Over
map00430	Taurine and hypotaurine metabolism	0.346723	3	5	39	109	Over
map00062	Fatty acid elongation	0.357798	1	1	39	109	Over
map00290	Valine, leucine and isoleucine biosynthesis	0.357798	1	1	39	109	Over
map00471	D-Glutamine and D-glutamate metabolism	0.357798	1	1	39	109	Over
map00750	Vitamin B6 metabolism	0.357798	1	1	39	109	Over
map00860	Porphyrin and chlorophyll metabolism	0.357798	1	1	39	109	Over
map00900	Terpenoid backbone biosynthesis	0.357798	1	1	39	109	Over
map01212	Fatty acid metabolism	0.357798	1	1	39	109	Over
map04022	cGMP-PKG signaling pathway	0.357798	1	1	39	109	Over
map04024	cAMP signaling pathway	0.357798	1	1	39	109	Over
map04070	Phosphatidylinositol signaling system	0.357798	1	1	39	109	Over
map04142	Lysosome	0.357798	1	1	39	109	Over
map04150	mTOR signaling pathway	0.357798	1	1	39	109	Over
map04151	PI3K-Akt signaling pathway	0.357798	1	1	39	109	Over
map04211	Longevity regulating pathway	0.357798	1	1	39	109	Over
map04740	Olfactory transduction	0.357798	1	1	39	109	Over
map04911	Insulin secretion	0.357798	1	1	39	109	Over
map02010	ABC transporters	0.453115	4	8	39	109	Over
map00020	Citrate cycle (TCA cycle)	0.616257	2	4	39	109	Over
map00520	Amino sugar and nucleotide sugar metabolism	0.616257	2	4	39	109	Over
map00230	Purine metabolism	0.664488	3	6	39	109	Over
map01200	Carbon metabolism	0.699017	3	7	39	109	Over
map00061	Fatty acid biosynthesis	1	1	2	39	109	Over
map00071	Fatty acid degradation	1	1	2	39	109	Over
map00130	Ubiquinone and other terpenoid-quinone biosynthesis	1	1	2	39	109	Over
map00190	Oxidative phosphorylation	1	1	2	39	109	Over
map00250	Alanine, aspartate and glutamate metabolism	1	2	5	39	109	Over
map00280	Valine, leucine and isoleucine degradation	1	1	2	39	109	Over
map00300	Lysine biosynthesis	1	1	2	39	109	Over
map00400	Phenylalanine, tyrosine and tryptophan biosynthesis	1	1	2	39	109	Over
map00410	beta-Alanine metabolism	1	2	5	39	109	Over
map00524	Neomycin, kanamycin and gentamicin biosynthesis	1	1	2	39	109	Over
map00630	Glyoxylate and dicarboxylate metabolism	1	2	5	39	109	Over
map01523	Antifolate resistance	1	1	2	39	109	Over
map04080	Neuroactive ligand-receptor interaction	1	2	5	39	109	Over
map04611	Platelet activation	1	1	2	39	109	Over
map04917	Prolactin signaling pathway	1	1	2	39	109	Over
map04923	Regulation of lipolysis in adipocytes	1	1	2	39	109	Over
map05012	Parkinson's disease	1	1	2	39	109	Over
