# Supplementary material for: Ultra-Performance Liquid Chromatography-Mass Spectrometry-Based Untargeted Metabolomics Reveals the Key Potential Biomarkers for Castor Meal-Induced Enteritis in Juvenile Hybrid Grouper (Epinephelus fuscoguttatus♀ × E. lanceolatus♂)
Source: Front Nutr. 2022 Jun 16;9:847425. doi: 10.3389/fnut.2022.847425 (PMC9261911; doi:10.3389/fnut.2022.847425)
Supplement: Supplementary Figure 1 — The individual sample repeats representative UPLC-MC spectra of the distal intestine in the (A) positive, and (B) negative modes. FM-1 to FM-6 represent the individual sample repeats of FM; CM4-1 to CM4-6 represent the individual sample repeats of CM4; CM20-1 to CM20-6 represent the individual sample repeats of CM20 FM, fish meal (control group); CM4, 4% Castor meal (CM) protein replacement to FM protein; CM20, 20% CM protein replacement to FM protein. [file Data_Sheet_1.zip › Supplementary Tables/Supplementary Table S11.xlsx]

## Sheet: BN.vs.AN_neg_kegg_enrichment
Supplementary Table S11. The KEGG pathway enrichment of the differential metabolites in DI contents of CM20 vs. FM in negative mode
MapID	MapTitle	Pvalue	x1	x2	n	N	EnrichDirect
map00052	Galactose metabolism	0.0877609	3	3	49	109	Over
map00500	Starch and sucrose metabolism	0.0877609	3	3	49	109	Over
map04664	Fc epsilon RI signaling pathway	0.0877609	3	3	49	109	Over
map04931	Insulin resistance	0.0877609	3	3	49	109	Over
map05230	Central carbon metabolism in cancer	0.0877609	3	3	49	109	Over
map00051	Fructose and mannose metabolism	0.199796	2	2	49	109	Over
map00280	Valine, leucine and isoleucine degradation	0.199796	2	2	49	109	Over
map00524	Neomycin, kanamycin and gentamicin biosynthesis	0.199796	2	2	49	109	Over
map04750	Inflammatory mediator regulation of TRP channels	0.199796	2	2	49	109	Over
map04918	Thyroid hormone synthesis	0.199796	2	2	49	109	Over
map04973	Carbohydrate digestion and absorption	0.199796	2	2	49	109	Over
map05310	Asthma	0.199796	2	2	49	109	Over
map00340	Histidine metabolism	0.239605	5	7	49	109	Over
map00520	Amino sugar and nucleotide sugar metabolism	0.324442	3	4	49	109	Over
map00062	Fatty acid elongation	0.449541	1	1	49	109	Over
map00072	Synthesis and degradation of ketone bodies	0.449541	1	1	49	109	Over
map00290	Valine, leucine and isoleucine biosynthesis	0.449541	1	1	49	109	Over
map00564	Glycerophospholipid metabolism	0.449541	1	1	49	109	Over
map00591	Linoleic acid metabolism	0.449541	1	1	49	109	Over
map00780	Biotin metabolism	0.449541	1	1	49	109	Over
map00830	Retinol metabolism	0.449541	1	1	49	109	Over
map00900	Terpenoid backbone biosynthesis	0.449541	1	1	49	109	Over
map00982	Drug metabolism - cytochrome P450	0.449541	1	1	49	109	Over
map01212	Fatty acid metabolism	0.449541	1	1	49	109	Over
map04217	Necroptosis	0.449541	1	1	49	109	Over
map04270	Vascular smooth muscle contraction	0.449541	1	1	49	109	Over
map04666	Fc gamma R-mediated phagocytosis	0.449541	1	1	49	109	Over
map04721	Synaptic vesicle cycle	0.449541	1	1	49	109	Over
map04723	Retrograde endocannabinoid signaling	0.449541	1	1	49	109	Over
map04730	Long-term depression	0.449541	1	1	49	109	Over
map04911	Insulin secretion	0.449541	1	1	49	109	Over
map04912	GnRH signaling pathway	0.449541	1	1	49	109	Over
map04921	Oxytocin signaling pathway	0.449541	1	1	49	109	Over
map04971	Gastric acid secretion	0.449541	1	1	49	109	Over
map04978	Mineral absorption	0.449541	1	1	49	109	Over
map05143	African trypanosomiasis	0.449541	1	1	49	109	Over
map05231	Choline metabolism in cancer	0.449541	1	1	49	109	Over
map02010	ABC transporters	0.463184	5	8	49	109	Over
map01040	Biosynthesis of unsaturated fatty acids	0.537946	6	11	49	109	Over
map00770	Pantothenate and CoA biosynthesis	0.58687	2	3	49	109	Over
map04913	Ovarian steroidogenesis	0.58687	2	3	49	109	Over
map04925	Aldosterone synthesis and secretion	0.58687	2	3	49	109	Over
map00410	beta-Alanine metabolism	0.65554	3	5	49	109	Over
map04726	Serotonergic synapse	0.65554	3	5	49	109	Over
map04974	Protein digestion and absorption	0.65554	3	5	49	109	Over
map01100	Metabolic pathways	0.744414	35	75	49	109	Over
map00040	Pentose and glucuronate interconversions	1	1	2	49	109	Over
map00061	Fatty acid biosynthesis	1	1	2	49	109	Over
map00071	Fatty acid degradation	1	1	2	49	109	Over
map00130	Ubiquinone and other terpenoid-quinone biosynthesis	1	1	2	49	109	Over
map00232	Caffeine metabolism	1	1	2	49	109	Over
map00380	Tryptophan metabolism	1	1	2	49	109	Over
map00562	Inositol phosphate metabolism	1	1	2	49	109	Over
map00590	Arachidonic acid metabolism	1	3	6	49	109	Over
map00640	Propanoate metabolism	1	1	2	49	109	Over
map01523	Antifolate resistance	1	1	2	49	109	Over
map04611	Platelet activation	1	1	2	49	109	Over
map04745	Phototransduction - fly	1	1	2	49	109	Over
map04917	Prolactin signaling pathway	1	1	2	49	109	Over
map04923	Regulation of lipolysis in adipocytes	1	1	2	49	109	Over
map04927	Cortisol synthesis and secretion	1	1	2	49	109	Over
map04934	Cushing's syndrome	1	1	2	49	109	Over
map04977	Vitamin digestion and absorption	1	1	2	49	109	Over
map04979	Cholesterol metabolism	1	1	2	49	109	Over
