# Supplementary material for: Ultra-Performance Liquid Chromatography-Mass Spectrometry-Based Untargeted Metabolomics Reveals the Key Potential Biomarkers for Castor Meal-Induced Enteritis in Juvenile Hybrid Grouper (Epinephelus fuscoguttatus♀ × E. lanceolatus♂)
Source: Front Nutr. 2022 Jun 16;9:847425. doi: 10.3389/fnut.2022.847425 (PMC9261911; doi:10.3389/fnut.2022.847425)
Supplement: Supplementary Figure 1 — The individual sample repeats representative UPLC-MC spectra of the distal intestine in the (A) positive, and (B) negative modes. FM-1 to FM-6 represent the individual sample repeats of FM; CM4-1 to CM4-6 represent the individual sample repeats of CM4; CM20-1 to CM20-6 represent the individual sample repeats of CM20 FM, fish meal (control group); CM4, 4% Castor meal (CM) protein replacement to FM protein; CM20, 20% CM protein replacement to FM protein. [file Data_Sheet_1.zip › Supplementary Tables/Supplementary Table S18.xlsx]

## Sheet: Sheet1
	Supplementary Table S18. The classification of the 28 differential matabolites identified in the DI tissues of FM vs. CM4 and CM20 groups
	Super class	Class	Sub-class	The 28 Identified Metabolites
	Organoheterocyclic compounds	Pyridines and derivatives	Pyridinecarbonitriles	Ricinine; 4-Pyridoxic acid
		Piperidines	Fentanyl	Butyryl fentanyl-d5
		Azoles	Imidazoles	L-beta-Imidazolelactic acid
		Imidazopyrimidines	Purines and purine derivatives	N6-Methyladenine
	Lipids and lipid-like molecules	Fatty acyls	Fatty acids and conjugates	10-Undecenoic acid
		Prenol lipids	Monoterpenoids	α-Pinene-2-oxide; Linalool; Carvone
		Fatty acyls	Lineolic acids and derivatives	MAG (18:4)
		Fatty Acyls	Fatty acids and conjugates	2-Hydroxymyristic acid
		Steroids and steroid derivatives	Bile acids	Taurocholic acid sodium salt hydrate
	Organic oxygen compounds	Organooxygen compounds	Carbonyl compounds	Jasmone; Apocynin; Dl-3-Hydroxy-kynurenine
		Organooxygen compounds	Carbohydrates and carbohydrate conjugates	3-[2-(β-D-Glucopyranosyloxy)-4-methoxyphenyl]propanoic acid; Sucrose; Stachyose; α,α-Trehalose
	Benzenoids	Benzene and substituted derivatives	Benzoic acids and derivatives	2-(Formylamino)Benzoic Acid
		Benzene and substituted derivatives	Styrenes	Styrenes
	Organic acids and derivatives	Carboxylic acids and derivatives	Amino acids, peptides, and analogues	DL-α-Aminocaprylic acid; Levodopa; Citrulline
		Hydroxy acids and derivatives	Medium-chain hydroxyl acids and derivatives	12-Hydroxydodecanoic acid; 10-Hydroxydecanoic acid
	Phenylpropanoids and polyketides	Flavonoids	Flavans	Naringenin
	Nucleosides, nucleotides, and analogs	Pyrimidine nucleotides	Pyrimidine deoxyribonucleotides	2'-Deoxyuridine-5-monophosphate
