# Supplementary material for: Ultra-Performance Liquid Chromatography-Mass Spectrometry-Based Untargeted Metabolomics Reveals the Key Potential Biomarkers for Castor Meal-Induced Enteritis in Juvenile Hybrid Grouper (Epinephelus fuscoguttatus♀ × E. lanceolatus♂)
Source: Front Nutr. 2022 Jun 16;9:847425. doi: 10.3389/fnut.2022.847425 (PMC9261911; doi:10.3389/fnut.2022.847425)
Supplement: Supplementary Figure 1 — The individual sample repeats representative UPLC-MC spectra of the distal intestine in the (A) positive, and (B) negative modes. FM-1 to FM-6 represent the individual sample repeats of FM; CM4-1 to CM4-6 represent the individual sample repeats of CM4; CM20-1 to CM20-6 represent the individual sample repeats of CM20 FM, fish meal (control group); CM4, 4% Castor meal (CM) protein replacement to FM protein; CM20, 20% CM protein replacement to FM protein. [file Data_Sheet_1.zip › Supplementary Tables/Supplementary Table S4.xlsx]

## Sheet: BN.vs.AN_pos_Diff
Supplementary Table S4. The significant differential metabolites in DI contents of CM4 vs. FM in positive mode (n = 6)
ID	Name_des	Formula	Molecular Weight	RT [min]	FC	log2FC	Pvalue	ROC	VIP	Up.Down
Com_3489_pos	5-Hydroxylysine	C6 H14 N2 O3	162.101	1.115	2.28717	1.19357	8.7e-05	1	1.76491	up
Com_24572_pos	Biopterin	C9 H11 N5 O3	237.087	8.039	2.10048	1.07072	0.000111173	1	1.43224	up
Com_4712_pos	3-(2,3-dihydroxy-5-methylphenoxy)-5-methylbenzene-1,2-diol	C14 H14 O5	262.088	9.449	2.38438	1.25362	0.000226907	1	1.76006	up
Com_4967_pos	Sitagliptin	C16 H15 F6 N5 O	429.106	5.591	8.50647	3.08856	0.000239309	1	1.82767	up
Com_23602_pos	WPH	C22 H26 N6 O4	876.398	6.414	5.01989	2.32765	0.000379241	1	1.75157	up
Com_12923_pos	1-(4-benzylpiperazino)-2-(pyridin-2-ylamino)propan-1-one	C19 H24 N4 O	362.152	7.419	2.54753	1.3491	0.000420419	1	1.35712	up
Com_1492_pos	2'-Deoxyadenosine	C10 H13 N5 O3	251.102	2.995	3.14962	1.65518	0.000532682	1	1.82185	up
Com_11858_pos	Biliverdin	C33 H34 N4 O6	582.248	12.026	4.76804	2.2534	0.000543318	1	2.09407	up
Com_6401_pos	dAMP	C10 H14 N5 O6 P	331.069	6.055	2.99746	1.58374	0.000626084	1	1.48567	up
Com_26775_pos	Uridine 5'-Diphospho-N-Acetylgalactosamine	C17 H27 N3 O17 P2	607.08	6.146	5.22876	2.38647	0.000773802	1	1.80788	up
Com_1285_pos	Levalbuterol	C13 H21 N O3	261.133	1.216	1.77477	0.827631	0.000809158	1	1.25559	up
Com_9566_pos	2-morpholino-1-phenyl-1-ethanol	C12 H17 N O2	189.116	8.77	2.0868	1.06129	0.000848988	1	1.04941	up
Com_1934_pos	MJN110	C22 H21 Cl2 N3 O4	461.095	5.732	6.01923	2.58958	0.000995375	1	1.68665	up
Com_2571_pos	β-Lactose	C12 H22 O11	359.143	1.341	2.2366	1.16131	0.000996827	1	2.07498	up
Com_722_pos	Proline-hydroxyproline	C10 H16 N2 O4	114.056	1.427	4.61455	2.20619	0.00118546	1	1.57783	up
Com_24674_pos	Leucine-enkephalin	C28 H37 N5 O7	555.267	6.156	4.59097	2.1988	0.00120102	1	1.76936	up
Com_5987_pos	PC (16:2e/5:0)	C29 H56 N O7 P	561.38	15.343	6.57653	2.71733	0.00126439	0.972222	2.0092	up
Com_21220_pos	Ecdysterone	C27 H44 O7	480.307	8.927	3.91561	1.96924	0.00145179	1	1.697	up
Com_8314_pos	Homosildenafil	C23 H32 N6 O4 S	488.224	5.941	2.23641	1.16119	0.00155646	0.972222	1.01271	up
Com_14597_pos	D-Galactosamine	C6 H14 Cl N O5	215.056	11.552	2.28122	1.18981	0.00155807	0.972222	1.1162	up
Com_379_pos	Prolylglycine	C7 H12 N2 O3	172.085	1.42	1.67804	0.746776	0.00172317	0.972222	1.14925	up
Com_21676_pos	3-hydroxy-4-(3-hydroxyphenyl)-1,2-dihydroquinolin-2-one	C15 H11 N O3	253.077	10.607	2.43953	1.2866	0.001861	1	1.06022	up
Com_4499_pos	N2,N2-Dimethylguanosine	C12 H17 N5 O5	311.123	6.324	3.79854	1.92544	0.00186917	0.944444	1.56717	up
Com_2606_pos	PB-22 N-(4-Hydroxypentyl)-3-carboxyindole metabolite	C14 H17 N O3	247.117	1.429	1.9575	0.969015	0.00193652	0.972222	1.47044	up
Com_6733_pos	PC (22:4e/2:0)	C32 H58 N O7 P	599.396	15.424	5.93763	2.56989	0.00199987	0.972222	1.79456	up
Com_906_pos	Piperine	C17 H19 N O3	285.133	1.416	4.29663	2.1032	0.00234258	1	1.66741	up
Com_1588_pos	2,6-Dihydroxypurine	C5 H4 N4 O2	152.034	3.793	2.2271	1.15517	0.00251396	0.944444	1.41184	up
Com_3078_pos	PC (16:2e/7:0)	C31 H60 N O7 P	589.411	15.842	5.69682	2.51016	0.00259534	0.972222	1.7771	up
Com_17104_pos	Scopolamine HBr trihydrate	C17 H28 Br N O7	437.104	6.41	4.04189	2.01503	0.00263595	0.972222	1.62253	up
Com_1210_pos	PLK	C17 H32 N4 O4	178.122	1.331	2.13346	1.0932	0.00306173	0.944444	1.02374	up
Com_5121_pos	(4-benzoylpiperidino)[4-(tert-butyl)phenyl]methanone	C23 H27 N O2	371.181	2.764	5.10669	2.35239	0.00309289	1	1.84575	up
Com_1136_pos	PC (14:0e/2:0)	C24 H50 N O7 P	495.333	14.565	4.85784	2.28032	0.00320714	1	1.69019	up
Com_25326_pos	1-(4-Methoxyphenyl)-2-propanone	C10 H12 O2	164.083	1.937	1.56458	0.645775	0.00337908	0.972222	1.64739	up
Com_21324_pos	6α-Naltrexol	C20 H25 N O4	343.185	6.591	3.93156	1.9751	0.00341845	0.916667	1.83991	up
Com_214_pos	Thymine	C5 H6 N2 O2	126.043	5.634	5.70912	2.51327	0.00372548	0.972222	1.6228	up
Com_60_pos	Guanine	C5 H5 N5 O	151.05	3.77	2.28857	1.19445	0.00384662	0.944444	1.29797	up
Com_21459_pos	S-Lactoyglutathione	C13 H21 N3 O8 S	379.103	5.779	2.73898	1.45364	0.00425575	0.916667	1.53594	up
Com_9905_pos	Cryptotanshinone	C19 H20 O3	296.138	6.079	2.8938	1.53297	0.0044173	0.944444	1.55407	up
Com_496_pos	4-(2,3-dihydro-1,4-benzodioxin-6-yl)butanoic acid	C12 H14 O4	244.07	2.138	1.80269	0.850149	0.00449422	0.944444	1.76452	up
Com_1876_pos	PC (18:3e/4:0)	C30 H56 N O7 P	573.379	15.268	3.57709	1.83879	0.0046884	0.944444	1.72107	up
Com_39163_pos	N-Acetyl-D-tryptophan	C13 H14 N2 O3	246.101	7.169	1.80638	0.853102	0.00490865	0.944444	1.24415	up
Com_31668_pos	SPH	C14 H21 N5 O5	321.151	7.124	2.30983	1.20778	0.00495955	0.944444	1.20124	up
Com_4917_pos	Methylimidazoleacetic acid	C6 H8 N2 O2	140.059	1.404	1.64743	0.720219	0.00500928	0.944444	1.1753	up
Com_206_pos	7-(1-pyrrolidinyl)pyrimido[4,5-d]pyrimidin-4-amine	C10 H12 N6	216.111	1.412	1.81803	0.862373	0.0050113	0.944444	1.04202	up
Com_116_pos	Glycerophospho-N-palmitoyl ethanolamine	C21 H44 N O7 P	453.286	14.797	2.85311	1.51254	0.00512704	0.888889	1.72351	up
Com_1023_pos	α-Linolenic acid ethyl ester	C20 H34 O2	312.267	14.797	2.67234	1.4181	0.00518017	0.916667	1.7351	up
Com_9609_pos	Carnosine	C9 H14 N4 O3	226.106	1.42	1.52496	0.608775	0.00546616	0.944444	1.43072	up
Com_21520_pos	Fluprostenol serinol amide	C26 H36 F3 N O7	553.226	7.412	2.16266	1.1128	0.00597421	0.972222	1.27479	up
Com_5438_pos	5,7-dihydroxy-3,8-dimethoxy-2-phenyl-4H-chromen-4-one	C17 H14 O6	336.06	12.912	3.64538	1.86607	0.00616541	0.861111	1.67891	up
Com_4326_pos	IMK	C17 H34 N4 O4 S	390.231	5.293	2.70287	1.43449	0.00749209	0.916667	1.26279	up
Com_2887_pos	LPK	C17 H32 N4 O4	339.216	1.253	1.60659	0.683999	0.00755743	1	1.02166	up
Com_340_pos	Adenosine	C10 H13 N5 O4	267.097	2.744	2.52944	1.33882	0.00768945	0.916667	1.59661	up
Com_4148_pos	5,6-dimethoxy-2-(2-methoxyphenyl)-4H-chromen-4-one	C18 H16 O5	147.044	7.421	3.36627	1.75115	0.00855219	0.916667	1.15763	up
Com_210_pos	2'-Deoxyguanosine	C10 H13 N5 O4	267.097	3.786	2.64027	1.40068	0.0088619	0.944444	1.37888	up
Com_89_pos	Inosine	C10 H12 N4 O5	268.081	3.233	1.60441	0.682043	0.00888506	0.861111	1.27484	up
Com_7046_pos	Galantamine	C17 H21 N O3	287.156	11.519	2.23051	1.15738	0.00912544	0.888889	1.10934	up
Com_16944_pos	18-β-Glycyrrhetinic acid	C30 H46 O4	470.347	11.776	2.27259	1.18433	0.00929101	0.972222	1.30326	up
Com_44_pos	Hypoxanthine	C5 H4 N4 O	136.039	4.048	2.04687	1.03342	0.00958104	0.972222	1.63273	up
Com_2546_pos	HET0016	C12 H18 N2 O	228.123	1.345	1.69528	0.761521	0.00976944	0.916667	1.17175	up
Com_25018_pos	PC (5:0/16:3)	C29 H52 N O8 P	573.343	14.316	5.45821	2.44843	0.00980207	0.944444	1.74158	up
Com_3226_pos	D-(+)-Maltose	C12 H22 O11	364.099	1.344	2.5408	1.34528	0.0105957	0.888889	1.72062	up
Com_13262_pos	L-Asparagine	C4 H8 N2 O3	132.053	1.213	1.8843	0.914031	0.0109204	0.944444	1.26441	up
Com_6317_pos	Jervine	C27 H39 N O3	425.292	14.056	2.04023	1.02873	0.0112404	0.916667	1.55617	up
Com_14498_pos	Dutasteride	C27 H30 F6 N2 O2	528.218	2.06	6.06894	2.60144	0.0117796	0.833333	1.88281	up
Com_1505_pos	PC (6:0/16:2)	C30 H56 N O8 P	589.375	15.098	4.26899	2.09389	0.0118499	0.916667	1.64461	up
Com_2227_pos	PC (18:0e/2:0)	C28 H58 N O7 P	551.396	15.276	2.72505	1.44628	0.0124488	0.916667	1.68713	up
Com_4284_pos	Urocanic acid	C6 H6 N2 O2	138.043	1.438	1.9512	0.964364	0.0125528	0.916667	1.19308	up
Com_2185_pos	PC (18:2e/6:0)	C32 H62 N O7 P	603.427	16.109	4.71449	2.2371	0.0125534	0.972222	1.4294	up
Com_24267_pos	Menaquinone	C31 H40 O2	444.302	14.69	2.15267	1.10612	0.0130237	0.972222	1.5909	up
Com_19505_pos	3-Nitro-L-Tyrosine	C9 H10 N2 O5	226.059	1.425	1.61832	0.694493	0.0135616	0.861111	1.60619	up
Com_1333_pos	LLK	C18 H36 N4 O4	372.274	7.821	3.28063	1.71397	0.0135912	0.944444	1.51577	up
Com_9975_pos	8,8-dimethyl-2-phenyl-4H,8H-pyrano[2,3-h]chromen-4-one	C20 H16 O3	304.11	9.934	2.21064	1.14446	0.0142651	0.888889	1.12154	up
Com_16220_pos	Lysopc 14:0	C22 H46 N O7 P	467.302	14.574	2.3763	1.24872	0.0143489	0.916667	1.65252	up
Com_7407_pos	THJ2201 N-(5-hydroxypentyl) metabolite	C23 H22 N2 O2	358.165	8.142	1.9904	0.993061	0.0145505	0.944444	1.00536	up
Com_7222_pos	PC (18:5e/6:0)	C32 H56 N O7 P	597.38	15.124	3.36442	1.75036	0.0145973	0.888889	1.82188	up
Com_18326_pos	Nobiletin	C21 H22 O8	424.109	1.813	2.67371	1.41884	0.0152315	0.916667	1.4938	up
Com_11551_pos	PC (18:4e/3:0)	C29 H52 N O7 P	557.339	13.955	4.57493	2.19375	0.0152403	0.888889	1.5742	up
Com_8830_pos	1-(4-methoxyphenyl)propane-1,2-diol	C10 H14 O3	164.084	8.772	1.58104	0.660869	0.0157607	0.916667	1.27169	up
Com_18569_pos	Choline Glycerophosphate	C8 H20 N O6 P	257.103	14.969	1.83423	0.875175	0.016617	0.888889	1.47081	up
Com_1671_pos	Trehalose	C12 H22 O11	342.116	1.387	1.81668	0.861304	0.016618	0.944444	1.78986	up
Com_2578_pos	PC (5:0/16:2)	C29 H54 N O8 P	575.359	14.933	3.18213	1.66999	0.0171517	0.916667	1.53499	up
Com_21165_pos	PC (7:0/8:0)	C23 H46 N O8 P	495.297	11.711	1.89218	0.920048	0.0181439	0.888889	1.18895	up
Com_19188_pos	cGMP	C10 H12 N5 O7 P	345.049	14.828	2.1822	1.12578	0.0182911	0.888889	1.57174	up
Com_11496_pos	Etiocholanolone	C19 H30 O2	272.214	11.234	2.44776	1.29146	0.0187115	0.888889	1.1897	up
Com_19208_pos	Glycohyocholic acid Sodium salt	C26 H42 N Na O6	487.292	13.82	3.08843	1.62687	0.0220164	0.861111	1.59833	up
Com_278_pos	5-Methylcytosine	C5 H7 N3 O	125.059	2.067	2.50214	1.32316	0.0229768	0.888889	1.35062	up
Com_29321_pos	4-[(2-cyclohex-1-enylethyl)amino]-2H-chromen-2-one	C17 H19 N O2	269.145	11.532	2.52538	1.3365	0.0230875	0.888889	1.24746	up
Com_4124_pos	Folic acid	C19 H19 N7 O6	441.14	7.42	3.22307	1.68843	0.0232114	0.888889	1.0308	up
Com_5927_pos	GQH	C13 H20 N6 O5	680.287	1.016	3.08814	1.62674	0.0239307	1	1.11013	up
Com_8677_pos	2'-O-Methylguanosine	C11 H15 N5 O5	297.108	5.547	1.92778	0.946941	0.0239437	0.888889	1.35286	up
Com_2816_pos	Ala-trp	C14 H17 N3 O3	275.126	5.692	2.09144	1.0645	0.0240396	0.833333	1.43375	up
Com_826_pos	LPE 20:1	C25 H50 N O7 P	507.334	15.379	2.62612	1.39293	0.0255038	0.888889	1.46318	up
Com_14656_pos	Celestolide	C17 H24 O	266.159	11.048	1.78525	0.836127	0.0259519	0.888889	1.14889	up
Com_42010_pos	Benzoic acid	C7 H6 O2	122.035	5.755	1.92829	0.947325	0.0261141	0.888889	1.39953	up
Com_25675_pos	Phe-Pro	C14 H18 N2 O3	262.133	9.641	1.82925	0.871249	0.026184	0.888889	1.05108	up
Com_3367_pos	PC (4:0/16:3)	C28 H50 N O8 P	559.328	13.957	4.52473	2.17783	0.026537	0.861111	1.57148	up
Com_19150_pos	4-methyl-3-(methylthio)-5-undecyl-4H-1,2,4-triazole	C15 H29 N3 S	321.161	9.821	1.864	0.898405	0.0268152	0.888889	1.24961	up
Com_44336_pos	1-Caffeoylquinic Acid	C16 H18 O9	354.097	10.52	1.55784	0.639543	0.0270648	0.916667	1.23202	up
Com_3714_pos	PC (14:1e/7:0)	C29 H58 N O7 P	563.396	15.696	3.20756	1.68148	0.0273932	0.861111	1.404	up
Com_43610_pos	PC (6:0/16:3)	C30 H54 N O8 P	587.359	13.874	3.35211	1.74507	0.027449	0.777778	1.53932	up
Com_7864_pos	Daidzin	C21 H20 O9	416.111	8.463	2.40932	1.26862	0.0281777	0.888889	1.08526	up
Com_5592_pos	Noroxycodone-d3	C17 H16 [2]H3 N O4	304.154	7.49	1.74782	0.805554	0.0296296	0.888889	1.05065	up
Com_127_pos	LPE 18:0	C23 H48 N O7 P	481.317	15.271	2.01582	1.01137	0.0297457	0.888889	1.42446	up
Com_574_pos	LPC 17:2	C25 H48 N O7 P	505.318	14.423	3.31884	1.73068	0.0305696	0.805556	1.4463	up
Com_30514_pos	PC (18:5e/16:4)	C42 H68 N O7 P	729.471	13.918	4.40558	2.13933	0.0313477	0.861111	1.64269	up
Com_8051_pos	N4-Acetylcytidine	C11 H15 N3 O6	285.097	5.831	1.85098	0.888293	0.0323478	0.805556	1.56172	up
Com_10364_pos	LSD-d3	C20 H22 [2]H3 N3 O	326.225	14.86	1.67132	0.740986	0.034285	0.861111	1.47402	up
Com_1069_pos	2'-O-Methyluridine	C10 H14 N2 O6	258.086	4.356	2.02392	1.01715	0.0345802	0.861111	1.27248	up
Com_16718_pos	Bisphenol A	C15 H16 O2	228.115	14.054	2.00918	1.00661	0.0347289	0.833333	1.36128	up
Com_18959_pos	N,N-dimethyl-9H-purin-6-amine	C7 H9 N5	163.086	7.099	1.87451	0.90651	0.0351995	0.833333	1.23762	up
Com_17603_pos	Isobutyryl carnitine	C11 H21 N O4	231.147	9.078	1.79501	0.843995	0.0353723	0.833333	1.35361	up
Com_14493_pos	PC (18:3e/6:0)	C32 H60 N O7 P	601.412	15.754	3.0538	1.6106	0.0375053	0.888889	1.30396	up
Com_9521_pos	C-6 NBD ceramide	C30 H49 N5 O6	597.341	14.926	2.20114	1.13825	0.0379515	0.888889	1.26252	up
Com_18132_pos	LPC 11:0	C19 H40 N O7 P	425.254	13.292	3.63858	1.86338	0.0379709	0.833333	1.43737	up
Com_32349_pos	4-[3,5-di(tert-butyl)-1H-pyrazol-1-yl]benzoic acid	C18 H24 N2 O2	300.184	11.875	2.00133	1.00096	0.0379716	0.861111	1.19128	up
Com_3603_pos	Lysopc 20:4	C28 H50 N O7 P	543.331	15.235	2.27056	1.18305	0.038141	0.833333	1.30791	up
Com_4998_pos	1-Methyladenosine	C11 H15 N5 O4	281.113	5.708	1.79278	0.8422	0.0382535	0.833333	1.31485	up
Com_12887_pos	4-methoxy-6-(prop-2-en-1-yl)-2H-1,3-benzodioxole	C11 H12 O3	210.09	8.776	1.5519	0.634032	0.0383858	0.833333	1.01899	up
Com_15289_pos	6-(3-hydroxybutan-2-yl)-5-(hydroxymethyl)-4-methoxy-2H-pyran-2-one	C11 H16 O5	268.093	8.779	1.73369	0.793843	0.039386	0.861111	1.116	up
Com_897_pos	PC (18:1/18:1)	C44 H84 N O8 P	785.595	15.219	3.05937	1.61323	0.0401659	0.805556	1.49854	up
Com_6732_pos	5-hydroxy-6,7-dimethoxy-2-phenyl-4H-chromen-4-one	C17 H14 O5	280.068	4.388	1.8432	0.882216	0.0411238	0.861111	1.24797	up
Com_7985_pos	Maltotetraose	C24 H42 O21	688.205	1.373	1.51786	0.602035	0.0412104	0.805556	1.50652	up
Com_25375_pos	3-hydroxy-N-(1-hydroxy-4-methylpentan-2-yl)-5-oxo-6-phenylhexanamide	C18 H27 N O4	303.184	11.835	1.83246	0.873785	0.0430756	0.833333	1.29467	up
Com_48157_pos	KNH	C16 H27 N7 O5	397.211	8.466	2.20502	1.14079	0.0436047	0.861111	1.09802	up
Com_13095_pos	PC (2:0/18:5)	C28 H46 N O8 P	533.313	14.174	3.82755	1.93642	0.0472153	0.777778	1.24321	up
Com_74_pos	Cytosine	C4 H5 N3 O	111.043	1.415	1.55304	0.635096	0.0483433	0.833333	1.41628	up
Com_12598_pos	LPC 16:4	C24 H42 N O7 P	487.27	14.001	1.80039	0.848308	0.0487462	0.833333	1.09168	up
Com_53_pos	Ricinine	C8 H8 N2 O2	164.059	6.566	0.00273589	-8.51377	9.12e-12	1	1.9879	down
Com_2702_pos	10-Undecenoic acid	C11 H20 O2	184.147	14.118	0.238843	-2.06587	5.3e-09	1	1.5083	down
Com_1616_pos	Jasmone	C11 H16 O	164.12	14.111	0.270643	-1.88554	6.33e-08	1	1.48419	down
Com_16704_pos	Apocynin	C9 H10 O3	166.066	6.582	0.357546	-1.4838	3.44e-07	1	1.27598	down
Com_3051_pos	α-Pinene-2-oxide	C10 H16 O	152.12	14.111	0.431286	-1.21328	5.15e-07	1	1.34765	down
Com_1098_pos	2-(Formylamino)Benzoic Acid	C8 H7 N O3	165.043	6.345	0.0275894	-5.17974	1.19e-06	1	1.9294	down
Com_494_pos	4-Pyridoxic acid	C8 H9 N O4	183.054	6.339	0.0206942	-5.59463	1.25e-06	1	1.94715	down
Com_5403_pos	DL-α-Aminocaprylic acid	C8 H17 N O2	159.126	8.992	0.139044	-2.84639	1.34e-06	1	1.33337	down
Com_2073_pos	Linalool	C10 H18 O	154.136	13.192	0.279886	-1.83709	1.95e-05	1	1.21765	down
Com_5102_pos	Butyryl fentanyl-d5	C23 H25 [2]H5 N2 O	355.272	13.418	0.313224	-1.67473	1.98e-05	1	1.35378	down
Com_6280_pos	MAG (18:4)	C21 H34 O4	350.246	12.872	0.403432	-1.3096	2.98e-05	1	1.0985	down
Com_14279_pos	3-(3-methylbut-2-en-1-yl)-3H-purin-6-amine	C10 H13 N5	203.117	9.091	0.308249	-1.69783	3.01e-05	1	1.27823	down
Com_10129_pos	3-(3,4,5-trimethoxyphenyl)propanoic acid	C12 H16 O5	262.082	8.709	0.193308	-2.37103	4.99e-05	1	1.47544	down
Com_27643_pos	Levodopa	C9 H11 N O4	197.069	7.104	0.414501	-1.27055	6.2e-05	1	1.07247	down
Com_2597_pos	N-(4-Hydroxyphenyl)arachidonoyl0„2amide	C26 H37 N O2	373.298	14.826	0.318438	-1.65092	0.00014182	1	1.33712	down
Com_203_pos	gamma-Glutamylmethionine	C10 H18 N2 O5 S	278.094	5.451	0.423904	-1.23819	0.000157086	1	1.60042	down
Com_3441_pos	Styrene	C8 H8	104.063	14.108	0.417555	-1.25996	0.000168219	1	1.33369	down
Com_11030_pos	Pyroglutamic acid	C5 H7 N O3	129.043	7.757	0.651087	-0.619079	0.000230181	1	1.21611	down
Com_106_pos	(+/-)12(13)-DiHOME	C18 H34 O4	296.236	14.052	0.415739	-1.26625	0.000243914	1	1.06878	down
Com_22322_pos	ACar 26:5	C33 H56 N O4	529.414	14.042	0.189932	-2.39644	0.000324356	1	1.52397	down
Com_2798_pos	KNK	C16 H32 N6 O5	388.244	0.996	0.481181	-1.05535	0.000329655	1	2.11684	down
Com_73_pos	gamma-Glutamylleucine	C11 H20 N2 O5	260.138	7.756	0.427567	-1.22578	0.000417	1	1.49195	down
Com_18395_pos	PQH	C16 H24 N6 O5	760.361	5.952	0.461084	-1.1169	0.000634356	1	2.16761	down
Com_3598_pos	Indole-3-lactic acid	C11 H11 N O3	205.074	9.206	0.418311	-1.25735	0.000826422	0.944444	1.07662	down
Com_3896_pos	Nicotinuric acid	C8 H8 N2 O3	180.054	6.466	0.138424	-2.85284	0.000857823	1	1.18707	down
Com_2057_pos	2-(acetyloxy)-3-amino-1-[1,2-di(acetyloxy)ethyl]-3-oxopropyl acetate	C13 H19 N O9	333.106	1.625	0.417386	-1.26054	0.0011855	1	1.31126	down
Com_8927_pos	Undecanedioic acid	C11 H20 O4	216.135	1.011	0.541111	-0.886002	0.00128337	1	1.81255	down
Com_9419_pos	L-Cystathionine	C7 H14 N2 O4 S	222.067	1.41	0.518916	-0.946428	0.00129481	1	1.49133	down
Com_22220_pos	Pantetheine	C11 H22 N2 O4 S	278.13	7.839	0.294917	-1.76162	0.0013204	1	2.03921	down
Com_21178_pos	Beta-Muricholic acid	C24 H40 O5	408.287	13.95	0.225236	-2.15049	0.00159488	1	1.32406	down
Com_5945_pos	RNK	C16 H32 N8 O5	416.25	1.025	0.6133	-0.705334	0.00166084	0.972222	1.68573	down
Com_15209_pos	ACar 7:0	C14 H28 N O4	273.194	9.847	0.35153	-1.50828	0.00183053	0.972222	1.73336	down
Com_2169_pos	1-[4-(1-adamantyl)phenoxy]-3-piperidinopropan-2-ol hydrochloride	C24 H35 N O2	347.283	14.729	0.379841	-1.39653	0.00186934	0.944444	1.19192	down
Com_773_pos	LPE 20:5	C25 H42 N O7 P	499.27	14.192	0.545185	-0.875181	0.00197413	0.972222	1.14695	down
Com_30708_pos	Isoproterenol	C11 H17 N O3	211.121	10.989	0.468067	-1.09521	0.00208125	1	1.59141	down
Com_13538_pos	8(R)-Hydroxy-(5Z,9E,11Z,14Z)-eicosatetraenoic acid	C20 H32 O3	320.235	13.656	0.303788	-1.71886	0.00211688	1	1.1995	down
Com_26300_pos	Bilirubin	C33 H36 N4 O6	584.262	7.654	0.392959	-1.34755	0.00212003	0.972222	1.51963	down
Com_1929_pos	(S)-beta-Aminoisobutyric Acid	C4 H9 N O2	103.063	1.243	0.289074	-1.79049	0.00215592	1	1.43373	down
Com_9678_pos	Glycolithocholic acid	C26 H43 N O4	433.318	14.132	0.246757	-2.01884	0.00223766	1	1.07201	down
Com_31109_pos	10-Nitrolinoleate	C18 H31 N O4	342.252	11.993	0.30554	-1.71057	0.00231219	1	1.1521	down
Com_4128_pos	Limonin	C26 H30 O8	487.228	5.48	0.269788	-1.8901	0.0025482	1	1.51672	down
Com_43871_pos	EMH	C16 H25 N5 O6 S	415.147	7.536	0.551817	-0.857738	0.00260912	0.972222	1.69736	down
Com_1381_pos	N-Acetylglucosamine 1-phosphate	C8 H16 N O9 P	301.056	1.351	0.111659	-3.16283	0.00300565	0.916667	1.82666	down
Com_17090_pos	2-((Dimethylamino)methyl)phenol	C9 H13 N O	151.1	7.752	0.610406	-0.712158	0.00301448	0.972222	1.38852	down
Com_19738_pos	Androsterone	C19 H30 O2	272.214	13.313	0.6373	-0.649956	0.00308321	1	1.55176	down
Com_749_pos	Oleoyl ethanolamide	C20 H39 N O2	325.299	15.066	0.470712	-1.08708	0.00355358	0.944444	1.18885	down
Com_846_pos	Guanosine monophosphate	C10 H14 N5 O8 P	363.058	3.739	0.465137	-1.10427	0.00355783	0.944444	1.76268	down
Com_508_pos	3'-Adenosine monophosphate (3'-AMP)	C10 H14 N5 O7 P	347.063	2.914	0.520641	-0.94164	0.00364214	1	1.70426	down
Com_33798_pos	Cys-Gly	C5 H10 N2 O3 S	178.042	1.766	0.459899	-1.12061	0.00373224	0.972222	1.54799	down
Com_17422_pos	di{4-[(2-hydroxyethyl)(methyl)amino]phenyl}methanone	C19 H24 N2 O3	656.35	5.371	0.619113	-0.691726	0.00375695	0.916667	1.52551	down
Com_38363_pos	Asp-Phe	C13 H16 N2 O5	280.106	9.554	0.525269	-0.928873	0.00380917	1	1.6812	down
Com_766_pos	gamma-Glutamyltyrosine	C14 H18 N2 O6	310.117	5.936	0.566688	-0.819374	0.00384175	0.972222	1.21758	down
Com_5074_pos	Leukotriene C4	C30 H47 N3 O9 S	625.304	12.715	0.362822	-1.46267	0.00412497	0.888889	1.08469	down
Com_12530_pos	ACar 24:5	C31 H52 N O4	501.382	13.798	0.32097	-1.63949	0.00414932	0.972222	1.21946	down
Com_9539_pos	Prostaglandin F2¦Á-1-glyceryl ester	C23 H40 O7	450.26	7.009	0.578254	-0.790224	0.00418596	0.972222	1.27507	down
Com_56600_pos	RLH	C18 H32 N8 O4	407.229	8.412	0.316324	-1.66052	0.00445667	1	1.74126	down
Com_7052_pos	UMP	C9 H13 N2 O9 P	324.036	2.141	0.431173	-1.21366	0.0044631	0.944444	1.67862	down
Com_7690_pos	YNK	C19 H29 N5 O6	846.434	8.307	0.125315	-2.99637	0.00508439	0.944444	1.72988	down
Com_4825_pos	ACar 5:0	C12 H24 N O4	245.163	7.543	0.397656	-1.33041	0.0051335	0.944444	1.71617	down
Com_7980_pos	7Z, 10Z, 13Z, 16Z, 19Z-docosapentaenoic acid	C22 H34 O2	330.256	14.565	0.365105	-1.45362	0.00515165	0.944444	1.47737	down
Com_19523_pos	beta-Nicotinamide mononucleotide	C11 H15 N2 O8 P	334.057	1.379	0.324296	-1.62461	0.00581507	0.972222	1.58415	down
Com_30209_pos	7-(3,4-dihydroxyphenyl)-5-hydroxy-1-(4-hydroxyphenyl)heptan-3-one	C19 H22 O5	352.135	13.856	0.33578	-1.57441	0.00585729	0.916667	1.48843	down
Com_1319_pos	Glucose 1-phosphate	C6 H13 O9 P	260.03	1.32	0.279457	-1.8393	0.00593022	0.944444	1.43947	down
Com_4341_pos	Stearoyl Ethanolamide	C20 H41 N O2	310.288	15.431	0.435529	-1.19916	0.00627582	0.944444	1.29102	down
Com_3477_pos	R-1 Methanandamide phosphate	C23 H40 N O5 P	441.271	6.515	0.502103	-0.993945	0.00737626	0.972222	1.76127	down
Com_10631_pos	HKK	C18 H33 N7 O4	411.26	0.952	0.640955	-0.641706	0.0078588	0.916667	1.4769	down
Com_2493_pos	Cytidine 5'-monophosphate (hydrate)	C9 H14 N3 O8 P	323.052	1.41	0.556424	-0.845743	0.00810663	1	1.65113	down
Com_933_pos	Palmitoyl ethanolamide	C18 H37 N O2	299.283	14.942	0.52103	-0.940561	0.00913882	0.916667	1.18664	down
Com_2825_pos	ACar 16:1	C23 H44 N O4	397.32	13.284	0.538257	-0.893632	0.00930189	0.944444	1.5402	down
Com_7632_pos	16,16-Dimethyl prostaglandin A1	C22 H36 O4	346.251	13.813	0.640833	-0.641979	0.00934109	0.972222	1.38691	down
Com_461_pos	Argininosuccinic acid	C10 H18 N4 O6	290.123	1.255	0.528997	-0.918669	0.00945843	1	1.29356	down
Com_19866_pos	5-(6-hydroxy-6-methyloctyl)-2,5-dihydrofuran-2-one	C13 H22 O3	208.147	14.217	0.630521	-0.665384	0.00947522	0.944444	1.16319	down
Com_12676_pos	NVP-231	C25 H25 N3 O2 S	431.173	9.836	0.3238	-1.62683	0.00959912	0.916667	1.45812	down
Com_14958_pos	4-Butylresorcinol	C10 H14 O2	166.1	14.879	0.654882	-0.610693	0.00992312	0.888889	1.66851	down
Com_22240_pos	T-2 Triol	C20 H30 O7	808.36	7.542	0.515672	-0.955476	0.010448	0.916667	1.3293	down
Com_3915_pos	Corticosterone	C21 H30 O4	346.212	14.063	0.522403	-0.936765	0.0108653	0.972222	1.43515	down
Com_39893_pos	Cyclo(glycyltryptophylprolylglycylvalylglycyl-¦Â-hydroxytyrosyl)	C36 H44 N8 O9	714.32	7.263	0.552118	-0.856951	0.0114901	0.944444	1.4525	down
Com_2455_pos	ELK	C17 H32 N4 O6	388.233	2.221	0.591865	-0.756661	0.0128985	0.944444	1.29635	down
Com_272_pos	Acetyl-L-carnitine	C9 H17 N O4	203.116	1.44	0.484767	-1.04464	0.0134988	0.888889	1.49317	down
Com_4882_pos	Hexanoylcarnitine	C13 H25 N O4	259.179	8.806	0.526038	-0.926761	0.0144071	0.888889	1.56025	down
Com_46123_pos	RKK	C18 H38 N8 O4	430.299	7.691	0.561501	-0.83264	0.0151479	0.944444	1.75526	down
Com_4744_pos	7-(2-thienyl)[1,2,4]triazolo[4,3-a]pyrimidine	C9 H6 N4 S	224.009	1.326	0.20992	-2.25209	0.0161777	0.861111	1.38796	down
Com_70_pos	Xanthine	C5 H4 N4 O2	152.034	2.039	0.652937	-0.614983	0.0168152	0.861111	1.04849	down
Com_37511_pos	D-Fructose 6-phosphate	C6 H13 O9 P	260.03	2.034	0.461795	-1.11468	0.0182984	0.888889	1.37134	down
Com_3834_pos	gamma-Glutamylcysteine	C8 H14 N2 O5 S	250.063	1.885	0.479885	-1.05924	0.0185526	0.833333	1.1717	down
Com_14690_pos	ACar 25:5	C32 H54 N O4	515.398	13.854	0.266371	-1.90849	0.0189563	0.888889	1.51768	down
Com_11660_pos	Pyridoxal 5-phosphate monohydrate	C8 H12 N O7 P	265.035	1.355	0.39984	-1.32251	0.0190642	0.916667	1.36973	down
Com_11159_pos	ACar 20:0	C27 H54 N O4	455.398	14.131	0.249221	-2.0045	0.0196893	0.888889	1.39672	down
Com_1720_pos	Bicyclo Prostaglandin E2	C20 H30 O4	356.197	13.394	0.423376	-1.23999	0.0201972	0.861111	1.48928	down
Com_4511_pos	4-Phenyl-3-buten-2-one	C10 H10 O	146.073	14.087	0.586469	-0.769872	0.0202141	0.861111	1.24014	down
Com_5633_pos	ACar 20:1	C27 H52 N O4	471.393	13.932	0.455433	-1.13469	0.0207381	0.888889	1.0613	down
Com_7946_pos	Homo-Gamma-Linolenic Acid (C20:3)	C20 H34 O2	306.256	14.55	0.529556	-0.917146	0.0218002	1	1.10139	down
Com_34926_pos	FNH	C19 H24 N6 O5	208.091	5.094	0.391937	-1.35131	0.0223819	0.972222	1.49404	down
Com_2133_pos	Cytidine 5'-diphosphocholine	C14 H26 N4 O11 P2	488.108	1.299	0.517824	-0.949466	0.0232314	0.888889	1.27428	down
Com_18434_pos	WNH	C21 H25 N7 O5	227.596	5.728	0.604772	-0.725538	0.0235159	0.861111	1.17809	down
Com_9555_pos	2-[(3S)-1-Benzyl-3-pyrrolidinyl]-1,3-benzothiazole	C18 H18 N2 S	256.166	7.628	0.391571	-1.35265	0.0235196	0.916667	1.27337	down
Com_4537_pos	4-methyl-6-phenyl-5,6-dihydro-2H-pyran-2-one	C12 H12 O2	188.084	11.534	0.326251	-1.61595	0.0235204	0.916667	1.3504	down
Com_19909_pos	DRH	C16 H26 N8 O6	191.117	1.081	0.595467	-0.747906	0.0235865	0.861111	1.54787	down
Com_5656_pos	Dihydrokawain	C14 H16 O3	232.11	12.167	0.325463	-1.61943	0.0238694	0.888889	1.37872	down
Com_8969_pos	PC (19:2/18:5)	C45 H76 N O8 P	789.529	16.092	0.299047	-1.74156	0.0238918	0.916667	1.44915	down
Com_4279_pos	ACar 21:2	C28 H52 N O4	465.383	13.819	0.340223	-1.55545	0.0242625	0.861111	1.09477	down
Com_50078_pos	PC (18:4/18:5)	C44 H70 N O8 P	771.483	16.098	0.586164	-0.770624	0.0246082	0.888889	1.35885	down
Com_6328_pos	Glu-Val-Phe	C19 H27 N3 O6	393.191	8.483	0.538905	-0.891897	0.0255631	0.888889	1.23143	down
Com_10781_pos	Homogentisic Acid	C8 H8 O4	168.042	1.345	0.267344	-1.90323	0.026094	0.888889	1.27659	down
Com_1450_pos	EKK	C17 H33 N5 O6	403.244	1.017	0.642869	-0.637403	0.0265193	0.916667	1.30159	down
Com_6204_pos	9,10-Dihome	C18 H34 O4	314.247	15.342	0.438181	-1.1904	0.0266075	0.888889	1.39542	down
Com_18644_pos	3',4'-Trimethylene-¦Á-pyrrolidinovalerophenone	C18 H25 N O	542.391	6.127	0.389647	-1.35976	0.0274198	0.888889	1.42073	down
Com_5355_pos	Oxaceprol	C7 H11 N O4	173.069	7.739	0.509785	-0.972038	0.0279834	0.916667	1.6412	down
Com_198_pos	LPE 22:6	C27 H44 N O7 P	525.286	14.442	0.502708	-0.992207	0.028641	0.777778	1.08125	down
Com_324_pos	Nicotinic acid	C6 H5 N O2	123.032	1.826	0.658071	-0.603685	0.029762	0.833333	1.42221	down
Com_21012_pos	ACar 24:2	C31 H58 N O4	507.43	14.255	0.352782	-1.50315	0.0314873	0.861111	1.15135	down
Com_7608_pos	Gamma-Aminobutyric acid	C4 H9 N O2	103.063	1.411	0.488383	-1.03392	0.031641	0.888889	1.24116	down
Com_708_pos	Sphingosine (d18:1)	C18 H37 N O2	281.272	13.253	0.413751	-1.27317	0.0320409	0.861111	1.44073	down
Com_24676_pos	PC (19:2/20:5)	C47 H80 N O8 P	817.558	15.78	0.539033	-0.891555	0.0324872	0.888889	1.04058	down
Com_30348_pos	Safrole	C10 H10 O2	162.068	14.09	0.595079	-0.748847	0.0328993	0.888889	1.09929	down
Com_330_pos	PC (16:1e/2:0)	C26 H52 N O7 P	521.349	14.829	0.613797	-0.704167	0.0333674	0.944444	1.22978	down
Com_2388_pos	Prostaglandin K2	C20 H30 O5	332.197	12.919	0.351957	-1.50653	0.0338405	1	1.60685	down
Com_1713_pos	1,2-dihydroxyheptadec-16-yn-4-yl acetate	C19 H34 O4	364.202	14.022	0.434679	-1.20198	0.0340135	0.861111	1.3538	down
Com_1547_pos	Progesterone	C21 H30 O2	314.225	14.024	0.530759	-0.91387	0.0354764	0.916667	1.28901	down
Com_244_pos	4-Acetamidobutyric Acid	C6 H11 N O3	145.074	1.74	0.559186	-0.838601	0.0360926	0.888889	1.12062	down
Com_9527_pos	ACar 22:1	C29 H56 N O4	481.414	14.187	0.43512	-1.20052	0.0365468	0.861111	1.16717	down
Com_51735_pos	MGMG (18:2)	C27 H48 O9	516.329	5.878	0.538275	-0.893586	0.0376187	0.805556	1.4388	down
Com_4266_pos	QKK	C17 H34 N6 O5	402.26	1.003	0.656146	-0.607911	0.0387111	0.833333	1.51574	down
Com_23120_pos	ACar 23:1	C30 H58 N O4	495.429	14.302	0.34228	-1.54675	0.0394039	0.833333	1.25875	down
Com_7398_pos	3-Methoxy prostaglandin F1α	C21 H38 O6	368.254	13.91	0.451585	-1.14693	0.0415366	0.805556	1.26617	down
Com_33466_pos	Thymopentin	C30 H49 N9 O9	679.367	6.584	0.261448	-1.9354	0.0474976	1	1.58092	down
