# Supplementary material for: Ultra-Performance Liquid Chromatography-Mass Spectrometry-Based Untargeted Metabolomics Reveals the Key Potential Biomarkers for Castor Meal-Induced Enteritis in Juvenile Hybrid Grouper (Epinephelus fuscoguttatus♀ × E. lanceolatus♂)
Source: Front Nutr. 2022 Jun 16;9:847425. doi: 10.3389/fnut.2022.847425 (PMC9261911; doi:10.3389/fnut.2022.847425)
Supplement: Supplementary Figure 1 — The individual sample repeats representative UPLC-MC spectra of the distal intestine in the (A) positive, and (B) negative modes. FM-1 to FM-6 represent the individual sample repeats of FM; CM4-1 to CM4-6 represent the individual sample repeats of CM4; CM20-1 to CM20-6 represent the individual sample repeats of CM20 FM, fish meal (control group); CM4, 4% Castor meal (CM) protein replacement to FM protein; CM20, 20% CM protein replacement to FM protein. [file Data_Sheet_1.zip › Supplementary Tables/Supplementary Table S5.xlsx]

## Sheet: BN.vs.AN_pos_Diff
Supplementary Table S5. The significant differential metabolites in DI contents of CM20 vs. FM in positive mode (n = 6)
ID	Name_des	Formula	Molecular Weight	RT [min]	FC	log2FC	Pvalue	ROC	VIP	Up.Down
Com_1417_pos	tert-Butyl N-[1-(aminocarbonyl)-3-methylbutyl]carbamate	C11 H22 N2 O3	230.164	6.519	2.99216	1.58119	1.14e-06	1	1.52707	up
Com_2606_pos	PB-22 N-(4-Hydroxypentyl)-3-carboxyindole metabolite	C14 H17 N O3	247.117	1.429	2.87622	1.52417	2.25e-06	1	1.61533	up
Com_5572_pos	L-Homocitrulline	C7 H15 N3 O3	189.112	1.39	3.96989	1.9891	2.34e-06	1	1.67481	up
Com_14597_pos	D-Galactosamine	C6 H14 Cl N O5	215.056	11.552	5.67039	2.50345	3.56e-06	1	1.70423	up
Com_21676_pos	3-hydroxy-4-(3-hydroxyphenyl)-1,2-dihydroquinolin-2-one	C15 H11 N O3	253.077	10.607	6.80409	2.7664	5.32e-06	1	1.70114	up
Com_379_pos	Prolylglycine	C7 H12 N2 O3	172.085	1.42	2.83346	1.50257	5.52e-06	1	1.68098	up
Com_18170_pos	Gly-Tyr-Ala	C14 H19 N3 O5	309.133	5.614	1.63922	0.713012	1.44e-05	1	1.21317	up
Com_3489_pos	5-Hydroxylysine	C6 H14 N2 O3	162.101	1.115	2.82175	1.49659	1.55e-05	1	1.62237	up
Com_5927_pos	GQH	C13 H20 N6 O5	680.287	1.016	20.9971	4.39212	1.65e-05	1	1.65988	up
Com_5785_pos	3-hydroxy-1,5-diphenylpentan-1-one	C17 H18 O2	276.112	7.177	2.42803	1.27979	3.84e-05	1	1.58478	up
Com_12923_pos	1-(4-benzylpiperazino)-2-(pyridin-2-ylamino)propan-1-one	C19 H24 N4 O	362.152	7.419	4.65682	2.21935	4.34e-05	1	1.6357	up
Com_7046_pos	Galantamine	C17 H21 N O3	287.156	11.519	5.1153	2.35482	4.72e-05	1	1.60542	up
Com_4148_pos	5,6-dimethoxy-2-(2-methoxyphenyl)-4H-chromen-4-one	C18 H16 O5	147.044	7.421	12.4087	3.63328	5.04e-05	1	1.63647	up
Com_2258_pos	Val-Ser	C8 H16 N2 O4	204.111	2.385	2.39235	1.25843	5.32e-05	1	1.44972	up
Com_15289_pos	6-(3-hydroxybutan-2-yl)-5-(hydroxymethyl)-4-methoxy-2H-pyran-2-one	C11 H16 O5	268.093	8.779	3.38877	1.76076	7.14e-05	1	1.48276	up
Com_13895_pos	N-Desmethylclomipramine	C18 H21 Cl N2	300.144	7.571	3.8981	1.96277	8.16e-05	1	1.65651	up
Com_9566_pos	2-morpholino-1-phenyl-1-ethanol	C12 H17 N O2	189.116	8.77	4.52596	2.17822	8.28e-05	1	1.6559	up
Com_722_pos	Proline-hydroxyproline	C10 H16 N2 O4	114.056	1.427	8.46011	3.08068	8.99e-05	1	1.64399	up
Com_20248_pos	Dextromethorphan hydrobromide	C18 H25 N O	271.194	11.149	2.31144	1.20879	0.000123869	1	1.50358	up
Com_31668_pos	SPH	C14 H21 N5 O5	321.151	7.124	4.66631	2.22228	0.000127261	1	1.55492	up
Com_12882_pos	P-Coumaroyl Agmatine	C14 H20 N4 O2	276.159	6.663	7.76486	2.95696	0.000131115	1	1.66514	up
Com_11655_pos	Pro-Leu	C11 H20 N2 O3	228.147	6.705	5.57468	2.47889	0.000132455	1	1.6584	up
Com_1872_pos	Ala-Ile	C9 H18 N2 O3	202.132	5.75	1.94462	0.959485	0.000132978	1	1.32407	up
Com_4327_pos	KQH	C17 H29 N7 O5	411.224	1.037	2.46908	1.30397	0.000147366	1	1.50651	up
Com_8830_pos	1-(4-methoxyphenyl)propane-1,2-diol	C10 H14 O3	164.084	8.772	2.18102	1.125	0.000156755	1	1.47452	up
Com_2681_pos	α-Lapachone	C15 H14 O3	264.078	3.725	4.83767	2.27431	0.000158626	1	1.55313	up
Com_9609_pos	Carnosine	C9 H14 N4 O3	226.106	1.42	1.83882	0.878777	0.000165964	1	1.50761	up
Com_14888_pos	IMH	C17 H29 N5 O4 S	399.195	5.752	2.07586	1.05371	0.000174988	1	1.53805	up
Com_11862_pos	6-α-Hydrocodol	C18 H23 N O3	301.164	7.174	3.45614	1.78916	0.000175921	1	1.5749	up
Com_6566_pos	Sepiapterin	C9 H11 N5 O3	237.086	6.862	4.05972	2.02138	0.000192999	1	1.14214	up
Com_4917_pos	Methylimidazoleacetic acid	C6 H8 N2 O2	140.059	1.404	2.44651	1.29073	0.000213347	1	1.54387	up
Com_1535_pos	Spermine	C10 H26 N4	202.216	0.933	4.6125	2.20555	0.000222538	1	1.66752	up
Com_23602_pos	WPH	C22 H26 N6 O4	876.398	6.414	7.75215	2.9546	0.000228081	1	1.58126	up
Com_21294_pos	1-adamantyl(piperidino)methanone	C16 H25 N O	269.174	9.713	3.88442	1.9577	0.000244699	1	1.53548	up
Com_25675_pos	Phe-Pro	C14 H18 N2 O3	262.133	9.641	3.90458	1.96517	0.00026559	1	1.50618	up
Com_7659_pos	1-benzyl-3-butyl-4-hydroxy-6-phenylpyridin-2(1H)-one	C22 H23 N O2	355.155	7.89	4.4708	2.16053	0.000283998	1	1.53486	up
Com_24572_pos	Biopterin	C9 H11 N5 O3	237.087	8.039	3.00712	1.58838	0.000290552	1	1.59483	up
Com_21324_pos	6α-Naltrexol	C20 H25 N O4	343.185	6.591	4.37679	2.12987	0.00029178	1	1.23289	up
Com_7407_pos	THJ2201 N-(5-hydroxypentyl) metabolite	C23 H22 N2 O2	358.165	8.142	4.52906	2.17921	0.000323937	1	1.5435	up
Com_5093_pos	QPK	C16 H29 N5 O5	185.609	1.43	2.74309	1.4558	0.000324584	1	1.6329	up
Com_21520_pos	Fluprostenol serinol amide	C26 H36 F3 N O7	553.226	7.412	3.67406	1.87737	0.000336902	1	1.52471	up
Com_4326_pos	IMK	C17 H34 N4 O4 S	390.231	5.293	4.96898	2.31295	0.000346682	1	1.491	up
Com_2887_pos	LPK	C17 H32 N4 O4	339.216	1.253	3.24703	1.69912	0.000350587	1	1.62295	up
Com_21220_pos	Ecdysterone	C27 H44 O7	480.307	8.927	4.89438	2.29112	0.000357705	1	1.39956	up
Com_906_pos	Piperine	C17 H19 N O3	285.133	1.416	6.08862	2.60612	0.00035859	1	1.55265	up
Com_24674_pos	Leucine-enkephalin	C28 H37 N5 O7	555.267	6.156	5.51615	2.46366	0.000359864	1	1.48937	up
Com_2184_pos	3-hydroxy-2-[5-nitro-2-(1-pyrrolidinyl)benzyl]propanenitrile	C14 H17 N3 O3	275.127	7.523	3.14081	1.65114	0.00037762	1	1.362	up
Com_36309_pos	Oxymatrine	C15 H24 N2 O2	264.184	7.606	3.74569	1.90523	0.000401061	1	1.58813	up
Com_29241_pos	Taurolithocholic acid sodium salt	C26 H44 N Na O5 S	505.284	12.318	3.23298	1.69287	0.000431641	1	1.46469	up
Com_4124_pos	Folic acid	C19 H19 N7 O6	441.14	7.42	14.1152	3.81918	0.000432177	1	1.62128	up
Com_3579_pos	6-Methylflavone	C16 H12 O2	236.083	2.585	2.81071	1.49094	0.000443098	1	1.24301	up
Com_2398_pos	Secnidazole	C7 H11 N3 O3	185.08	1.413	4.18035	2.06362	0.000443183	1	1.60644	up
Com_333_pos	Glycyl-L-leucine	C8 H16 N2 O3	188.116	6.036	3.29932	1.72217	0.000466775	1	1.50252	up
Com_16956_pos	DPH	C15 H21 N5 O6	385.168	8.914	1.99372	0.995464	0.000498773	1	1.38851	up
Com_4284_pos	Urocanic acid	C6 H6 N2 O2	138.043	1.438	3.09025	1.62772	0.000521373	0.972222	1.45748	up
Com_21269_pos	MPH	C16 H25 N5 O4 S	383.17	6.129	1.94096	0.956769	0.000559885	1	1.43587	up
Com_8314_pos	Homosildenafil	C23 H32 N6 O4 S	488.224	5.941	4.67135	2.22384	0.000687105	1	1.58396	up
Com_12887_pos	4-methoxy-6-(prop-2-en-1-yl)-2H-1,3-benzodioxole	C11 H12 O3	210.09	8.776	2.40953	1.26875	0.000710904	0.972222	1.41072	up
Com_2904_pos	α-Aspartylphenylalanine	C13 H16 N2 O5	280.106	7.168	2.83295	1.50231	0.00077818	0.972222	1.457	up
Com_25326_pos	1-(4-Methoxyphenyl)-2-propanone	C10 H12 O2	164.083	1.937	1.69049	0.75744	0.000785427	1	1.35373	up
Com_6938_pos	N-Acetylhistamine	C7 H11 N3 O	153.091	6.106	2.6932	1.42932	0.000823946	1	1.50731	up
Com_4368_pos	UR-144 N-(2-hydroxypentyl) metabolite	C21 H29 N O2	327.216	6.085	7.63943	2.93346	0.000849001	1	1.58916	up
Com_8167_pos	N-Acetyl-L-carnosine	C11 H16 N4 O4	268.117	1.116	2.29249	1.19691	0.000864648	0.972222	1.50848	up
Com_25600_pos	3-(3,4-Dihydroxyphenyl)-2-Methylalanine	C10 H13 N O4	211.085	9.224	3.39603	1.76385	0.000954137	0.972222	1.56687	up
Com_292_pos	Acetylcholine	C7 H15 N O2	145.11	1.309	1.61836	0.694528	0.00101217	0.972222	1.0361	up
Com_21070_pos	YPH	C20 H25 N5 O5	415.187	5.2	3.64868	1.86738	0.00102302	0.972222	1.32834	up
Com_14677_pos	Bifemelane	C18 H23 N O	269.174	9.123	3.77889	1.91796	0.00106826	1	1.54133	up
Com_3636_pos	Boc-beta-cyano-L-alanine	C9 H14 N2 O4	214.096	1.411	2.04973	1.03543	0.00107034	1	1.38007	up
Com_5121_pos	(4-benzoylpiperidino)[4-(tert-butyl)phenyl]methanone	C23 H27 N O2	371.181	2.764	5.53899	2.46962	0.00109727	0.972222	1.44894	up
Com_11496_pos	Etiocholanolone	C19 H30 O2	272.214	11.234	4.11209	2.03987	0.00111744	0.972222	1.44987	up
Com_12417_pos	VMK	C16 H32 N4 O4 S	376.215	5.12	2.05809	1.0413	0.00121892	0.972222	1.33902	up
Com_1934_pos	MJN110	C22 H21 Cl2 N3 O4	461.095	5.732	6.41282	2.68096	0.00122626	1	1.40059	up
Com_5897_pos	ACar 22:6	C29 H46 N O4	471.335	13.402	2.70523	1.43575	0.00123176	1	1.4504	up
Com_29321_pos	4-[(2-cyclohex-1-enylethyl)amino]-2H-chromen-2-one	C17 H19 N O2	269.145	11.532	4.89685	2.29185	0.00126027	1	1.45809	up
Com_1285_pos	Levalbuterol	C13 H21 N O3	261.133	1.216	2.72644	1.44702	0.00127088	1	1.54994	up
Com_7157_pos	Dihexyl nonanedioate	C21 H40 O4	263.225	10.824	2.04045	1.02889	0.00134644	1	1.37157	up
Com_9802_pos	5-Methyl-2'-deoxycytidine	C10 H15 N3 O4	241.107	1.425	2.87777	1.52495	0.00135458	1	1.55303	up
Com_4336_pos	N-Formylkynurenine	C11 H12 N2 O4	236.08	3.602	1.77197	0.825358	0.00138558	1	1.35179	up
Com_96_pos	Leucylproline	C11 H20 N2 O3	228.148	6.706	3.09339	1.62919	0.00142066	1	1.52446	up
Com_347_pos	EPK	C16 H28 N4 O6	186.101	1.416	2.86195	1.517	0.00150877	1	1.55839	up
Com_600_pos	Gly-Val	C7 H14 N2 O3	174.101	2.714	3.3942	1.76307	0.00160253	1	1.48817	up
Com_1376_pos	LPH	C17 H27 N5 O4	182.604	5.762	2.61954	1.38931	0.00164624	1	1.20844	up
Com_10563_pos	ACar 13:0	C20 H40 N O4	357.288	12.806	2.00372	1.00268	0.00165776	1	1.37621	up
Com_17471_pos	Dibenzoyl Thiamine	C26 H26 N4 O4 S	490.167	1.417	1.82471	0.86767	0.00166272	1	1.25286	up
Com_14455_pos	XLR11 N-(4-pentenyl) analog	C21 H27 N O	309.206	11.217	3.60809	1.85124	0.00170212	1	1.45362	up
Com_1022_pos	IPH	C17 H27 N5 O4	365.207	5.76	2.91667	1.54432	0.00173886	1	1.26805	up
Com_10069_pos	S-Methyl-L-cysteine	C4 H9 N O2 S	135.036	1.411	1.53727	0.62037	0.00181345	0.972222	1.34891	up
Com_206_pos	7-(1-pyrrolidinyl)pyrimido[4,5-d]pyrimidin-4-amine	C10 H12 N6	216.111	1.412	3.23226	1.69254	0.00181595	1	1.53848	up
Com_1210_pos	PLK	C17 H32 N4 O4	178.122	1.331	4.34072	2.11793	0.00184438	1	1.5285	up
Com_2185_pos	PC (18:2e/6:0)	C32 H62 N O7 P	603.427	16.109	7.0074	2.80888	0.00186393	1	1.29639	up
Com_21748_pos	Biotin	C10 H16 N2 O3 S	244.089	5.735	3.39591	1.7638	0.00187986	1	1.46976	up
Com_9905_pos	Cryptotanshinone	C19 H20 O3	296.138	6.079	3.53421	1.82139	0.00196898	1	1.29402	up
Com_2979_pos	JWH 018 N-(5-chloropentyl) analog	C24 H22 Cl N O	375.139	1.314	2.34308	1.22841	0.00198094	1	1.43773	up
Com_219_pos	Prolylleucine	C11 H20 N2 O3	228.148	6.227	3.33746	1.73875	0.00198143	1	1.53231	up
Com_3078_pos	PC (16:2e/7:0)	C31 H60 N O7 P	589.411	15.842	4.97725	2.31535	0.00199116	0.972222	1.15246	up
Com_32586_pos	UDP	C9 H14 N2 O12 P2	404.002	2.979	2.69636	1.43101	0.00204416	1	1.39196	up
Com_1224_pos	Atropine	C17 H23 N O3	289.164	7.355	2.95979	1.5655	0.00210503	1	1.4787	up
Com_47260_pos	Tyramine	C8 H11 N O	137.084	6.362	2.09893	1.06965	0.00216341	0.972222	1.33267	up
Com_24267_pos	Menaquinone	C31 H40 O2	444.302	14.69	2.18366	1.12675	0.00218423	1	1.14463	up
Com_1931_pos	WKK	C23 H36 N6 O4	230.138	5.467	2.34581	1.23008	0.00225196	0.972222	1.23741	up
Com_14656_pos	Celestolide	C17 H24 O	266.159	11.048	2.54439	1.34732	0.00232344	1	1.33987	up
Com_5816_pos	IPK	C17 H32 N4 O4	356.243	5.981	2.91297	1.54249	0.00241622	1	1.44853	up
Com_48157_pos	KNH	C16 H27 N7 O5	397.211	8.466	3.84938	1.94463	0.00245482	0.972222	1.43478	up
Com_17623_pos	L-arginine	C6 H14 N4 O2	174.112	6.104	1.77958	0.831533	0.00249525	0.944444	1.36527	up
Com_13262_pos	L-Asparagine	C4 H8 N2 O3	132.053	1.213	2.63762	1.39924	0.00249556	1	1.38025	up
Com_9153_pos	S-(Methyl)Glutathione	C11 H19 N3 O6 S	321.1	3.445	3.0792	1.62256	0.00250114	1	1.52873	up
Com_657_pos	N-Carbamyl-L-glutamicacid	C6 H10 N2 O5	190.059	1.287	2.62	1.38957	0.00251094	1	1.50216	up
Com_4908_pos	FLK	C21 H34 N4 O4	406.259	8.263	2.13737	1.09584	0.00253815	1	1.25698	up
Com_9975_pos	8,8-dimethyl-2-phenyl-4H,8H-pyrano[2,3-h]chromen-4-one	C20 H16 O3	304.11	9.934	3.48879	1.80273	0.00257656	0.944444	1.38715	up
Com_7382_pos	Ingenol-3-angelate	C25 H34 O6	904.423	7.797	6.21584	2.63595	0.00259523	0.944444	1.40653	up
Com_15647_pos	N-[2-(1,5-dimethyl-4-nitro-1H-pyrazol-3-yl)vinyl]-N,N-dimethylamine	C9 H14 N4 O2	420.224	0.96	2.06079	1.0432	0.00262422	0.944444	1.25758	up
Com_44336_pos	1-Caffeoylquinic Acid	C16 H18 O9	354.097	10.52	2.01956	1.01404	0.00264479	1	1.45044	up
Com_6210_pos	QNK	C15 H28 N6 O6	388.208	1.444	1.75311	0.809915	0.00266873	0.944444	1.37668	up
Com_3293_pos	Alanyltyrosine	C12 H16 N2 O4	252.111	3.924	2.31927	1.21367	0.00271625	0.916667	1.22295	up
Com_12742_pos	7-methyl-3-nitroimidazo[1,2-a]pyridine	C8 H7 N3 O2	177.054	2.111	2.66553	1.41442	0.00302264	1	1.42864	up
Com_13322_pos	JWH 250 N-pentanoic acid metabolite	C22 H23 N O4	365.159	6.268	3.35286	1.74539	0.00303179	1	1.37388	up
Com_15858_pos	1,3-Dihydro-1,3,3-trimethyl-2H-indol-2-ylidene acetaldehyde	C13 H15 N O	201.116	10.814	2.10417	1.07325	0.00304379	0.972222	1.03817	up
Com_15398_pos	VMH	C16 H27 N5 O4 S	368.153	5.302	1.88222	0.912436	0.0030848	0.944444	1.27305	up
Com_577_pos	N6-Succinyl Adenosine	C14 H17 N5 O8	383.108	6.532	2.07057	1.05003	0.0032212	0.972222	1.24351	up
Com_24045_pos	1-[(3,5-dimethylisoxazol-4-yl)sulfonyl]piperidine	C10 H16 N2 O3 S	244.089	8.242	1.97734	0.983558	0.00327266	1	1.34189	up
Com_329_pos	7-(2-aminophenyl)heptanoic acid	C13 H19 N O2	243.122	1.379	3.3601	1.7485	0.00330199	1	1.44352	up
Com_10214_pos	CKK	C15 H31 N5 O4 S	798.389	5.259	4.09585	2.03416	0.00337292	0.916667	1.41257	up
Com_3242_pos	AKB48 N-(4-hydroxypentyl) metabolite	C23 H31 N3 O2	381.238	7.935	2.42388	1.27732	0.00352747	0.944444	1.23301	up
Com_4712_pos	3-(2,3-dihydroxy-5-methylphenoxy)-5-methylbenzene-1,2-diol	C14 H14 O5	262.088	9.449	2.28108	1.18972	0.00359233	0.972222	1.27777	up
Com_11234_pos	4-(3,4-dihydro-2H-1,5-benzodioxepin-7-ylamino)-4-oxobutanoic acid	C13 H15 N O5	265.095	9.253	2.97477	1.57278	0.00366537	0.972222	1.12961	up
Com_6733_pos	PC (22:4e/2:0)	C32 H58 N O7 P	599.396	15.424	4.6774	2.22571	0.0038187	0.944444	1.09982	up
Com_116_pos	Glycerophospho-N-palmitoyl ethanolamine	C21 H44 N O7 P	453.286	14.797	2.63608	1.39839	0.00390405	0.944444	1.06871	up
Com_4499_pos	N2,N2-Dimethylguanosine	C12 H17 N5 O5	311.123	6.324	4.15754	2.05573	0.00391874	0.944444	1.30607	up
Com_16661_pos	DQH	C15 H22 N6 O7	398.159	8.654	2.81927	1.49532	0.00400605	0.944444	1.40585	up
Com_22421_pos	LNH	C16 H26 N6 O5	382.197	2.475	2.09642	1.06793	0.00410667	1	1.25644	up
Com_1023_pos	α-Linolenic acid ethyl ester	C20 H34 O2	312.267	14.797	2.455	1.29572	0.00443508	0.944444	1.0666	up
Com_22281_pos	ERH	C17 H28 N8 O6	462.197	5.955	3.04344	1.6057	0.00454535	0.944444	1.1688	up
Com_7985_pos	Maltotetraose	C24 H42 O21	688.205	1.373	1.70763	0.771992	0.00458269	0.944444	1.13346	up
Com_4729_pos	TLK	C16 H32 N4 O5	180.119	1.453	2.71392	1.44038	0.0047071	0.916667	1.34069	up
Com_25263_pos	Arachidonoyl ethanolamide phosphate	C22 H38 N O5 P	427.244	6.31	1.75082	0.808034	0.00473834	1	1.3013	up
Com_564_pos	6α-Naloxol	C19 H23 N O4	329.159	6.368	3.36613	1.75109	0.00517302	0.972222	1.41072	up
Com_23755_pos	Vitamin B2	C17 H20 N4 O6	376.139	7.044	1.53869	0.621706	0.00522345	0.944444	1.12938	up
Com_1333_pos	LLK	C18 H36 N4 O4	372.274	7.821	4.39715	2.13657	0.00523046	0.972222	1.30734	up
Com_5834_pos	PPK	C16 H28 N4 O4	340.212	1.478	2.43279	1.28261	0.0054263	0.916667	1.30566	up
Com_6401_pos	dAMP	C10 H14 N5 O6 P	331.069	6.055	3.17058	1.66475	0.00547404	0.888889	1.37927	up
Com_1047_pos	LPE 17:0	C22 H46 N O7 P	467.302	15.042	2.5506	1.35083	0.00568542	0.944444	1.00593	up
Com_2546_pos	HET0016	C12 H18 N2 O	228.123	1.345	2.13241	1.09248	0.00574936	0.944444	1.35192	up
Com_42145_pos	Spiculisporic Acid	C17 H28 O6	328.187	5.884	2.16651	1.11537	0.0058458	0.916667	1.38925	up
Com_9720_pos	bicyclo[2.2.2]oct-2-en-1-yl 4-methylbenzene-1-sulfonate	C15 H18 O3 S	278.094	3.351	1.90472	0.929576	0.00595341	0.944444	1.25737	up
Com_3217_pos	Lactitol	C12 H24 O11	344.133	1.41	2.36749	1.24336	0.0059622	1	1.46314	up
Com_8277_pos	3-Methoxytyramine	C9 H13 N O2	167.095	1.42	1.54618	0.628711	0.00605346	0.944444	1.1481	up
Com_805_pos	6-α-Naltrexol	C20 H25 N O4	343.175	7.645	2.71	1.43829	0.00606869	0.916667	1.4815	up
Com_4472_pos	SPK	C14 H26 N4 O5	330.191	6.419	1.61113	0.688074	0.00607245	0.888889	1.30007	up
Com_13977_pos	2'-Deoxyadenosine-5'-monophosphate	C10 H14 N5 O6 P	331.069	3.781	2.57139	1.36255	0.00648121	0.916667	1.19387	up
Com_16154_pos	SMK	C14 H28 N4 O5 S	182.089	1.44	2.25479	1.17299	0.00657126	0.916667	1.21809	up
Com_39163_pos	N-Acetyl-D-tryptophan	C13 H14 N2 O3	246.101	7.169	2.25482	1.17301	0.0069313	0.972222	1.3339	up
Com_741_pos	2-(2-amino-3-methylbutanamido)-3-phenylpropanoic acid	C14 H20 N2 O3	264.148	7.964	1.95111	0.964298	0.00703317	0.916667	1.143	up
Com_42010_pos	Benzoic acid	C7 H6 O2	122.035	5.755	2.3399	1.22645	0.00706459	0.944444	1.28796	up
Com_3607_pos	MMK	C16 H32 N4 O4 S2	390.175	1.222	2.23877	1.1627	0.00765334	0.916667	1.3045	up
Com_3814_pos	S-Adenosylmethionine	C15 H22 N6 O5 S	398.138	1.211	1.81115	0.856907	0.00813975	1	1.31216	up
Com_3529_pos	1-Phenyl-3-methyl-5-pyrazolone	C10 H10 N2 O	174.08	5.849	1.56041	0.641923	0.00835173	0.972222	1.2721	up
Com_3992_pos	HNK	C16 H27 N7 O5	397.208	1.017	1.58557	0.664999	0.00873139	0.944444	1.14868	up
Com_9260_pos	NG,NG-Dimethyl-L-arginine	C8 H20 Cl2 N4 O2	274.096	5.903	2.04989	1.03554	0.00890804	0.916667	1.22245	up
Com_5592_pos	Noroxycodone-d3	C17 H16 [2]H3 N O4	304.154	7.49	2.48117	1.31102	0.00914608	1	1.27935	up
Com_22618_pos	PC (3:0/16:4)	C27 H46 N O8 P	543.297	12.318	1.85501	0.891425	0.00916915	0.916667	1.2167	up
Com_6669_pos	Theobromine	C7 H8 N4 O2	180.067	4.605	1.81522	0.860146	0.00926559	0.944444	1.07437	up
Com_21165_pos	PC (7:0/8:0)	C23 H46 N O8 P	495.297	11.711	2.3413	1.22731	0.00958038	0.944444	1.2563	up
Com_4967_pos	Sitagliptin	C16 H15 F6 N5 O	429.106	5.591	4.07187	2.02569	0.00978671	0.916667	1.20327	up
Com_214_pos	Thymine	C5 H6 N2 O2	126.043	5.634	4.54345	2.18379	0.00978907	0.972222	1.15234	up
Com_31069_pos	PPH	C16 H23 N5 O4	191.615	1.431	1.65781	0.729282	0.0099281	0.888889	1.34078	up
Com_17104_pos	Scopolamine HBr trihydrate	C17 H28 Br N O7	437.104	6.41	3.31776	1.73021	0.010337	0.944444	1.2206	up
Com_5438_pos	5,7-dihydroxy-3,8-dimethoxy-2-phenyl-4H-chromen-4-one	C17 H14 O6	336.06	12.912	3.26274	1.70608	0.0103594	0.861111	1.15872	up
Com_4062_pos	D-Ala-D-Ala	C6 H12 N2 O3	160.085	1.44	2.36825	1.24382	0.0107274	0.916667	1.17481	up
Com_37299_pos	ARH	C15 H26 N8 O4	382.204	8.077	2.41081	1.26952	0.0108679	0.916667	1.33783	up
Com_4691_pos	DPK	C15 H26 N4 O6	358.186	5.605	2.43805	1.28573	0.0113722	0.861111	1.22347	up
Com_11420_pos	HRH	C18 H28 N10 O4	896.462	7.079	4.29431	2.10243	0.0114941	0.888889	1.18082	up
Com_7853_pos	3,14-dihydro-15-keto-tetranor Prostaglandin E2	C16 H26 O5	320.16	10.861	1.91831	0.939834	0.011565	0.944444	1.1509	up
Com_8844_pos	2-Naphthol	C10 H8 O	144.058	5.908	3.24543	1.69841	0.0117825	0.888889	1.1885	up
Com_19150_pos	4-methyl-3-(methylthio)-5-undecyl-4H-1,2,4-triazole	C15 H29 N3 S	321.161	9.821	2.20975	1.14389	0.0123856	0.944444	1.16374	up
Com_26775_pos	Uridine 5'-Diphospho-N-Acetylgalactosamine	C17 H27 N3 O17 P2	607.08	6.146	2.94008	1.55586	0.0134388	0.888889	1.10628	up
Com_1588_pos	2,6-Dihydroxypurine	C5 H4 N4 O2	152.034	3.793	2.30079	1.20213	0.0137227	0.916667	1.25918	up
Com_4998_pos	1-Methyladenosine	C11 H15 N5 O4	281.113	5.708	2.11914	1.08348	0.0141788	0.944444	1.01999	up
Com_10149_pos	6-β-Hydromorphol	C17 H21 N O3	287.148	5.331	3.20921	1.68222	0.0144589	0.916667	1.15918	up
Com_31947_pos	4-acetyl-4-(ethoxycarbonyl)heptanedioic acid	C12 H18 O7	296.086	6.368	1.99271	0.994734	0.0152766	1	1.2668	up
Com_8036_pos	Thr-Leu	C10 H20 N2 O4	232.143	8.092	1.58499	0.664473	0.016461	0.861111	1.24065	up
Com_14493_pos	PC (18:3e/6:0)	C32 H60 N O7 P	601.412	15.754	3.55447	1.82964	0.0170153	0.916667	1.14843	up
Com_2816_pos	Ala-trp	C14 H17 N3 O3	275.126	5.692	2.27238	1.1842	0.0170645	0.944444	1.02072	up
Com_32349_pos	4-[3,5-di(tert-butyl)-1H-pyrazol-1-yl]benzoic acid	C18 H24 N2 O2	300.184	11.875	2.27351	1.18492	0.0171456	0.888889	1.16319	up
Com_10048_pos	L-Kynurenine	C10 H12 N2 O3	208.085	4.95	1.51459	0.598925	0.0177578	0.888889	1.03996	up
Com_210_pos	2'-Deoxyguanosine	C10 H13 N5 O4	267.097	3.786	2.67184	1.41784	0.0182142	0.944444	1.17931	up
Com_13011_pos	L-(-)-alpha-Amino-epsilon-Caprolactam	C6 H12 N2 O	128.095	8.235	1.60418	0.681839	0.018339	0.861111	1.19354	up
Com_18959_pos	N,N-dimethyl-9H-purin-6-amine	C7 H9 N5	163.086	7.099	2.32172	1.2152	0.0187291	0.944444	1.05657	up
Com_3302_pos	ANK	C13 H25 N5 O5	331.186	1.118	1.83776	0.877951	0.0194099	0.888889	1.17355	up
Com_40217_pos	N-Acetyl-DL-phenylalanine	C11 H13 N O3	207.09	2.71	2.53122	1.33983	0.0198138	0.944444	1.07466	up
Com_21459_pos	S-Lactoyglutathione	C13 H21 N3 O8 S	379.103	5.779	2.33236	1.22179	0.0208723	0.861111	1.11765	up
Com_9342_pos	AKB48 N-(4-fluorobenzyl) analog	C25 H26 F N3 O	193.09	1.224	1.80359	0.850873	0.0227583	0.944444	1.14765	up
Com_7765_pos	ACar 22:5	C29 H48 N O4	473.351	13.517	2.28402	1.19158	0.0239305	0.833333	1.15841	up
Com_1403_pos	GLK	C14 H28 N4 O4	316.212	1.985	1.62921	0.70417	0.0239969	0.888889	1.08752	up
Com_8420_pos	8-Aminooctanoic acid	C8 H17 N O2	159.125	1.411	2.46354	1.30073	0.0243292	0.861111	1.28454	up
Com_14498_pos	Dutasteride	C27 H30 F6 N2 O2	528.218	2.06	4.63884	2.21376	0.0243466	0.833333	1.12368	up
Com_887_pos	Valylproline	C10 H18 N2 O3	214.132	8.881	2.26766	1.1812	0.0258467	0.861111	1.22453	up
Com_30514_pos	PC (18:5e/16:4)	C42 H68 N O7 P	729.471	13.918	5.18338	2.37389	0.0274122	1	1.19643	up
Com_51_pos	Nicotinamide N-oxide	C6 H6 N2 O2	138.043	1.15	1.98815	0.991425	0.0277203	0.888889	1.13717	up
Com_25938_pos	Hydroxyhomosildenafil	C23 H32 N6 O5 S	504.219	1.451	2.03053	1.02185	0.0282888	0.861111	1.1293	up
Com_18271_pos	2-Ethyl-2-phenylmalonamide	C11 H14 N2 O2	206.106	9.404	1.63227	0.706878	0.0285562	0.833333	1.01658	up
Com_7078_pos	ACar 23:5	C30 H50 N O4	487.367	13.587	2.75655	1.46287	0.0294175	0.888889	1.02225	up
Com_60_pos	Guanine	C5 H5 N5 O	151.05	3.77	2.26152	1.17729	0.0295089	0.944444	1.18252	up
Com_278_pos	5-Methylcytosine	C5 H7 N3 O	125.059	2.067	2.39837	1.26205	0.0295245	0.888889	1.0029	up
Com_12351_pos	Propionyl-L-carnitine	C10 H19 N O4	217.132	6.95	1.60146	0.679384	0.0315369	0.861111	1.02653	up
Com_11473_pos	NPK	C15 H27 N5 O5	678.382	6.386	2.98986	1.58008	0.0318814	0.861111	1.12523	up
Com_340_pos	Adenosine	C10 H13 N5 O4	267.097	2.744	2.04535	1.03235	0.033196	0.888889	1.03803	up
Com_1675_pos	N-Acetylserotonin	C12 H14 N2 O2	218.106	8.227	2.00426	1.00307	0.0338982	0.833333	1.07848	up
Com_89_pos	Inosine	C10 H12 N4 O5	268.081	3.233	1.61697	0.693297	0.036707	0.861111	1.05182	up
Com_9693_pos	Milbemycin A4 oxime	C32 H45 N O7	577.312	10.2	2.53198	1.34027	0.0367385	0.861111	1.0713	up
Com_1117_pos	Genistein	C15 H10 O5	270.053	10.958	1.72574	0.787212	0.0390405	0.833333	1.05163	up
Com_7823_pos	AMK	C14 H28 N4 O4 S	660.359	6.744	1.76305	0.818076	0.0429098	0.833333	1.22914	up
Com_39857_pos	Lenalidomide	C13 H13 N3 O3	281.072	11.581	1.76295	0.817994	0.0462556	0.833333	1.02933	up
Com_24165_pos	Ip7G	C16 H23 N5 O5	365.171	7	1.83386	0.874886	0.04763	0.944444	1.17825	up
Com_53_pos	Ricinine	C8 H8 N2 O2	164.059	6.566	0.00070785	-10.4643	2.82e-13	1	1.76127	down
Com_1616_pos	Jasmone	C11 H16 O	164.12	14.111	0.108873	-3.19928	4.66e-10	1	1.832	down
Com_3051_pos	α-Pinene-2-oxide	C10 H16 O	152.12	14.111	0.207307	-2.27016	2.52e-09	1	1.82775	down
Com_27643_pos	Levodopa	C9 H11 N O4	197.069	7.104	0.137043	-2.86729	1.6e-08	1	1.81528	down
Com_2702_pos	10-Undecenoic acid	C11 H20 O2	184.147	14.118	0.0869051	-3.52442	2.3e-08	1	1.84201	down
Com_3441_pos	Styrene	C8 H8	104.063	14.108	0.214159	-2.22324	4.8e-08	1	1.76771	down
Com_5475_pos	Carvone	C10 H14 O	150.105	13.646	0.257821	-1.95556	5.69e-08	1	1.81499	down
Com_5102_pos	Butyryl fentanyl-d5	C23 H25 [2]H5 N2 O	355.272	13.418	0.105068	-3.25061	7.03e-08	1	1.85435	down
Com_6280_pos	MAG (18:4)	C21 H34 O4	350.246	12.872	0.130114	-2.94216	9.04e-08	1	1.812	down
Com_5403_pos	DL-α-Aminocaprylic acid	C8 H17 N O2	159.126	8.992	0.0230613	-5.43838	1.66e-07	1	1.84422	down
Com_3423_pos	5-trans prostaglandin F2¦Â	C20 H34 O5	376.223	12.996	0.154859	-2.69097	4.71e-07	1	1.48646	down
Com_33957_pos	Nicotinate ribonucleoside	C11 H13 N O6	255.075	2.063	0.319221	-1.64737	5.19e-07	1	1.73898	down
Com_2073_pos	Linalool	C10 H18 O	154.136	13.192	0.0748784	-3.73931	1.2e-06	1	1.82474	down
Com_16704_pos	Apocynin	C9 H10 O3	166.066	6.582	0.126677	-2.98078	1.81e-06	1	1.82753	down
Com_1638_pos	4-[2-(4-chlorophenyl)diaz-1-enyl]-2-methyl-6-(piperidinomethyl)phenol	C19 H22 Cl N3 O	343.143	14.038	0.0324949	-4.94364	2e-06	1	1.78876	down
Com_31109_pos	10-Nitrolinoleate	C18 H31 N O4	342.252	11.993	0.0960894	-3.37948	2.51e-06	1	1.78121	down
Com_106_pos	(+/-)12(13)-DiHOME	C18 H34 O4	296.236	14.052	0.139638	-2.84024	1.98e-05	1	1.77407	down
Com_968_pos	Cafestol	C20 H28 O3	316.204	12.456	0.448323	-1.15739	2.03e-05	1	1.30688	down
Com_754_pos	Monobutyl phthalate	C12 H14 O4	222.089	11.66	0.0711222	-3.81356	2.08e-05	1	1.54046	down
Com_9311_pos	delta9-THC-d9	C21 H21 [2]H9 O2	341.293	13.649	0.0738128	-3.75999	2.28e-05	1	1.7029	down
Com_4421_pos	(11E,15Z)-9,10,13-trihydroxyoctadeca-11,15-dienoic acid	C18 H32 O5	350.209	11.727	0.480418	-1.05764	3.21e-05	1	1.2824	down
Com_494_pos	4-Pyridoxic acid	C8 H9 N O4	183.054	6.339	0.00788789	-6.98614	3.98e-05	1	1.75217	down
Com_1098_pos	2-(Formylamino)Benzoic Acid	C8 H7 N O3	165.043	6.345	0.0107523	-6.53922	5.72e-05	1	1.75295	down
Com_13538_pos	8(R)-Hydroxy-(5Z,9E,11Z,14Z)-eicosatetraenoic acid	C20 H32 O3	320.235	13.656	0.106881	-3.22593	5.76e-05	1	1.64574	down
Com_452_pos	N-Acetyl-D-galactosamine	C8 H15 N O6	221.09	1.369	0.332022	-1.59065	9.22e-05	1	1.61454	down
Com_30348_pos	Safrole	C10 H10 O2	162.068	14.09	0.406927	-1.29716	0.000102494	1	1.49618	down
Com_35378_pos	1-Naphthol	C10 H8 O	144.058	11.532	0.379996	-1.39595	0.000107586	1	1.37808	down
Com_7980_pos	7Z, 10Z, 13Z, 16Z, 19Z-docosapentaenoic acid	C22 H34 O2	330.256	14.565	0.143612	-2.79975	0.000116311	1	1.70435	down
Com_503_pos	11-Deoxy prostaglandin F1¦Â	C20 H36 O4	322.251	15.234	0.388157	-1.36529	0.000125284	1	1.43046	down
Com_1998_pos	octadec-9-ynoic acid	C18 H32 O2	262.23	13.75	0.139525	-2.8414	0.000136807	1	1.59981	down
Com_2758_pos	L-(+)-Citrulline	C6 H13 N3 O3	175.096	1.383	0.144034	-2.79551	0.000137752	1	1.52777	down
Com_587_pos	(+)-alpha-Lipoic acid	C8 H14 O2 S2	206.044	1.148	0.629162	-0.668496	0.000157936	1	1.60715	down
Com_19866_pos	5-(6-hydroxy-6-methyloctyl)-2,5-dihydrofuran-2-one	C13 H22 O3	208.147	14.217	0.443229	-1.17388	0.000168152	1	1.53864	down
Com_4537_pos	4-methyl-6-phenyl-5,6-dihydro-2H-pyran-2-one	C12 H12 O2	188.084	11.534	0.236238	-2.08169	0.000196074	1	1.41128	down
Com_20090_pos	Adrenosterone	C19 H24 O3	300.173	12.924	0.509874	-0.971786	0.000205179	1	1.42937	down
Com_5656_pos	Dihydrokawain	C14 H16 O3	232.11	12.167	0.265422	-1.91364	0.000206387	1	1.38251	down
Com_3896_pos	Nicotinuric acid	C8 H8 N2 O3	180.054	6.466	0.0167872	-5.8965	0.000222451	1	1.73556	down
Com_1077_pos	4-methylpyridine-3-sulfonic acid	C6 H7 N O3 S	191.025	1.299	0.510192	-0.970887	0.000238345	1	1.59565	down
Com_21178_pos	Beta-Muricholic acid	C24 H40 O5	408.287	13.95	0.0664523	-3.91154	0.000253713	1	1.72022	down
Com_3473_pos	Cannabidiolic acid	C22 H30 O4	358.215	12.231	0.498774	-1.00354	0.00027968	1	1.14469	down
Com_766_pos	gamma-Glutamyltyrosine	C14 H18 N2 O6	310.117	5.936	0.365242	-1.45308	0.000327817	1	1.52952	down
Com_9678_pos	Glycolithocholic acid	C26 H43 N O4	433.318	14.132	0.0439249	-4.50882	0.000333242	1	1.69737	down
Com_19738_pos	Androsterone	C19 H30 O2	272.214	13.313	0.524651	-0.930571	0.000349492	1	1.61158	down
Com_73_pos	gamma-Glutamylleucine	C11 H20 N2 O5	260.138	7.756	0.283916	-1.81646	0.000387597	1	1.53258	down
Com_384_pos	Isotretinoin	C20 H28 O2	300.209	13.782	0.510596	-0.969747	0.000439234	1	1.41346	down
Com_8726_pos	Prostaglandin H1	C20 H34 O5	336.229	14.352	0.500477	-0.998624	0.000471615	1	1.55213	down
Com_1381_pos	N-Acetylglucosamine 1-phosphate	C8 H16 N O9 P	301.056	1.351	0.138259	-2.85455	0.000520525	1	1.24697	down
Com_14279_pos	3-(3-methylbut-2-en-1-yl)-3H-purin-6-amine	C10 H13 N5	203.117	9.091	0.110296	-3.18055	0.000540486	1	1.62647	down
Com_4176_pos	(5ξ,9ξ,16ξ)-17-Hydroxykauran-19-oic acid	C20 H32 O3	320.234	13.946	0.557361	-0.843317	0.000577795	1	1.48497	down
Com_424_pos	16(R)-HETE	C20 H32 O3	342.217	14.123	0.230682	-2.11602	0.00060655	1	1.44168	down
Com_19812_pos	3-hydroxy-3-methylpentanedioic acid	C6 H10 O5	184.035	1.153	0.656763	-0.606556	0.000634774	1	1.26861	down
Com_39628_pos	cis-gondoic acid	C20 H38 O2	310.287	16.122	0.444355	-1.17022	0.000645663	1	1.49435	down
Com_30209_pos	7-(3,4-dihydroxyphenyl)-5-hydroxy-1-(4-hydroxyphenyl)heptan-3-one	C19 H22 O5	352.135	13.856	0.237356	-2.07488	0.000700024	1	1.48553	down
Com_5107_pos	Dehydrocholic acid	C24 H34 O5	402.239	12.978	0.440257	-1.18358	0.000711811	1	1.23694	down
Com_9187_pos	Andrographolide	C20 H30 O5	332.199	10.793	0.222056	-2.171	0.000715408	1	1.41448	down
Com_11030_pos	Pyroglutamic acid	C5 H7 N O3	129.043	7.757	0.451691	-1.14659	0.000728151	1	1.58836	down
Com_2151_pos	LPE 20:4	C25 H44 N O7 P	479.304	14.47	0.461532	-1.1155	0.000767498	1	1.40299	down
Com_22953_pos	1-oxo-2,3-dihydro-1H-inden-4-yl benzoate	C16 H12 O3	269.105	11.216	0.126183	-2.98641	0.000802948	1	1.63585	down
Com_12540_pos	Boldione	C19 H24 O2	284.178	13.044	0.628418	-0.670203	0.000803583	1	1.17374	down
Com_5074_pos	Leukotriene C4	C30 H47 N3 O9 S	625.304	12.715	0.126484	-2.98297	0.000810846	1	1.538	down
Com_749_pos	Oleoyl ethanolamide	C20 H39 N O2	325.299	15.066	0.235336	-2.08721	0.00102974	1	1.49571	down
Com_17090_pos	2-((Dimethylamino)methyl)phenol	C9 H13 N O	151.1	7.752	0.464636	-1.10583	0.00110512	0.972222	1.46312	down
Com_540_pos	19(R)-HETE	C20 H32 O3	302.225	13.978	0.558704	-0.839845	0.0012097	1	1.38116	down
Com_4511_pos	4-Phenyl-3-buten-2-one	C10 H10 O	146.073	14.087	0.458503	-1.125	0.00123542	1	1.37921	down
Com_773_pos	LPE 20:5	C25 H42 N O7 P	499.27	14.192	0.314807	-1.66746	0.00125373	1	1.53247	down
Com_331_pos	DL-Stachydrine	C7 H13 N O2	143.095	1.404	0.356563	-1.48777	0.00132077	1	1.2559	down
Com_15209_pos	ACar 7:0	C14 H28 N O4	273.194	9.847	0.337407	-1.56744	0.00134542	1	1.36205	down
Com_7946_pos	Homo-Gamma-Linolenic Acid (C20:3)	C20 H34 O2	306.256	14.55	0.312658	-1.67734	0.00135122	1	1.48523	down
Com_1547_pos	Progesterone	C21 H30 O2	314.225	14.024	0.437967	-1.19111	0.00136959	0.944444	1.30839	down
Com_17333_pos	trans-Cinnamaldehyde	C9 H8 O	132.058	12.795	0.648355	-0.625144	0.0014669	0.972222	1.36054	down
Com_7690_pos	YNK	C19 H29 N5 O6	846.434	8.307	0.196715	-2.34582	0.00155532	0.944444	1.19513	down
Com_13339_pos	PC (4:0/16:4)	C28 H48 N O8 P	557.312	13.192	0.365109	-1.4536	0.00157272	1	1.25882	down
Com_594_pos	9-Oxo-10(E),12(E)-octadecadienoic acid	C18 H30 O3	294.22	13.893	0.337681	-1.56627	0.001696	1	1.47857	down
Com_203_pos	gamma-Glutamylmethionine	C10 H18 N2 O5 S	278.094	5.451	0.325775	-1.61805	0.0017208	0.944444	1.43487	down
Com_3110_pos	α-Linolenic acid	C18 H30 O2	278.225	13.743	0.487459	-1.03665	0.00178869	1	1.4149	down
Com_14635_pos	Kahweol	C20 H26 O3	314.188	10.789	0.382322	-1.38714	0.00191063	0.944444	1.26206	down
Com_136_pos	Nicotinamide	C6 H6 N2 O	122.048	1.897	0.503017	-0.991321	0.0019609	0.972222	1.45647	down
Com_56600_pos	RLH	C18 H32 N8 O4	407.229	8.412	0.285154	-1.81019	0.00196191	1	1.35632	down
Com_3915_pos	Corticosterone	C21 H30 O4	346.212	14.063	0.394735	-1.34104	0.00199182	1	1.47895	down
Com_10430_pos	N-Acetyl-L-tyrosine	C11 H13 N O4	223.085	7.095	0.617313	-0.695926	0.0020032	1	1.40387	down
Com_2273_pos	LPC 18:4	C26 H46 N O7 P	515.3	13.945	0.501086	-0.99687	0.00202023	0.972222	1.07142	down
Com_8953_pos	7-Ketodeoxycholic acid	C24 H38 O5	406.27	14.342	0.400492	-1.32016	0.00206526	1	1.21549	down
Com_13906_pos	Cannabigerolic acid	C22 H32 O4	360.23	11.616	0.266888	-1.90569	0.00210245	1	1.25666	down
Com_30708_pos	Isoproterenol	C11 H17 N O3	211.121	10.989	0.426266	-1.23017	0.00221913	0.972222	1.31588	down
Com_7670_pos	3,4-Dihydroxyphenylpropionic acid	C9 H10 O4	199.085	2.694	0.196052	-2.35069	0.00223023	1	1.45809	down
Com_46064_pos	Deoxycorticosterone	C21 H30 O3	330.22	14.14	0.594775	-0.749584	0.00229384	0.972222	1.24182	down
Com_3120_pos	Targinine	C7 H16 N4 O2	188.128	1.221	0.614415	-0.702715	0.00242277	0.972222	1.40005	down
Com_2349_pos	5-fluoro AB-PINACA N-(4-hydroxypentyl) metabolite	C18 H25 F N4 O3	364.192	15.719	0.525929	-0.92706	0.00263145	0.972222	1.25212	down
Com_4341_pos	Stearoyl Ethanolamide	C20 H41 N O2	310.288	15.431	0.245424	-2.02665	0.00281266	0.972222	1.39304	down
Com_28777_pos	Palmitoylethanolamide	C18 H37 N O2	299.283	13.946	0.488434	-1.03376	0.00292662	0.944444	1.42777	down
Com_2169_pos	1-[4-(1-adamantyl)phenoxy]-3-piperidinopropan-2-ol hydrochloride	C24 H35 N O2	347.283	14.729	0.149101	-2.74564	0.00293676	1	1.44613	down
Com_70_pos	Xanthine	C5 H4 N4 O2	152.034	2.039	0.417171	-1.26129	0.0029452	0.944444	1.41854	down
Com_24676_pos	PC (19:2/20:5)	C47 H80 N O8 P	817.558	15.78	0.272385	-1.87628	0.00300008	0.972222	1.37901	down
Com_4128_pos	Limonin	C26 H30 O8	487.228	5.48	0.181761	-2.45989	0.00306768	0.972222	1.32594	down
Com_29584_pos	Cortisol	C21 H30 O5	362.21	10.813	0.458617	-1.12464	0.00319543	0.972222	1.23493	down
Com_1713_pos	1,2-dihydroxyheptadec-16-yn-4-yl acetate	C19 H34 O4	364.202	14.022	0.367692	-1.44343	0.00331388	1	1.26973	down
Com_244_pos	4-Acetamidobutyric Acid	C6 H11 N O3	145.074	1.74	0.353237	-1.50129	0.00337039	1	1.37172	down
Com_150_pos	3-methyl-5-oxo-5-(4-toluidino)pentanoic acid	C13 H17 N O3	257.103	1.251	0.496512	-1.0101	0.00361527	0.944444	1.38582	down
Com_24431_pos	XLR11 N-(2-fluoropentyl) isomer	C21 H28 F N O	329.221	10.332	0.113319	-3.14154	0.00368018	1	1.66445	down
Com_2525_pos	N-Acetylneuraminic acid	C11 H19 N O9	309.106	1.366	0.468023	-1.09535	0.00387922	0.944444	1.35773	down
Com_23600_pos	N-Oleoyl Glycine	C20 H37 N O3	339.278	13.995	0.577469	-0.792184	0.00449012	0.972222	1.26909	down
Com_933_pos	Palmitoyl ethanolamide	C18 H37 N O2	299.283	14.942	0.301953	-1.72761	0.00465701	0.972222	1.39627	down
Com_461_pos	Argininosuccinic acid	C10 H18 N4 O6	290.123	1.255	0.373571	-1.42054	0.00480552	0.888889	1.36376	down
Com_34926_pos	FNH	C19 H24 N6 O5	208.091	5.094	0.454003	-1.13923	0.00485661	0.944444	1.04429	down
Com_7991_pos	8-chloro-6-(trifluoromethyl)imidazo[1,2-a]pyridine-2-carbohydrazide	C9 H6 Cl F3 N4 O	278.014	2.039	0.439326	-1.18663	0.00488477	0.888889	1.39818	down
Com_10129_pos	3-(3,4,5-trimethoxyphenyl)propanoic acid	C12 H16 O5	262.082	8.709	0.069852	-3.83955	0.00493362	1	1.65572	down
Com_900_pos	Medroxyprogesterone	C22 H32 O3	344.235	14.142	0.59925	-0.738769	0.00516584	0.944444	1.26616	down
Com_7417_pos	(+/-)5(6)-EET	C20 H32 O3	302.225	13.553	0.541617	-0.884656	0.00528368	0.944444	1.37494	down
Com_2500_pos	4-Guanidinobutyric acid	C5 H11 N3 O2	145.085	1.433	0.462138	-1.11361	0.00557433	0.972222	1.37901	down
Com_8927_pos	Undecanedioic acid	C11 H20 O4	216.135	1.011	0.553128	-0.854314	0.0056199	0.944444	1.21752	down
Com_198_pos	LPE 22:6	C27 H44 N O7 P	525.286	14.442	0.274348	-1.86592	0.00586115	0.916667	1.37874	down
Com_8073_pos	PC (18:2e/4:0)	C30 H58 N O7 P	575.396	15.443	0.280415	-1.83437	0.00597573	0.944444	1.40429	down
Com_12673_pos	Anandamide (AEA)	C22 H37 N O2	347.28	14.241	0.415125	-1.26838	0.00603679	0.916667	1.29289	down
Com_1770_pos	7-Methylguanine	C6 H7 N5 O	165.065	1.867	0.326682	-1.61404	0.00618808	0.972222	1.34536	down
Com_18358_pos	Epinephrine bitartrate	C13 H19 N O9	333.107	2.152	0.391489	-1.35296	0.00653201	0.888889	1.30932	down
Com_5040_pos	3-Methyladenine	C6 H7 N5	149.071	1.417	0.431203	-1.21356	0.00661865	1	1.11436	down
Com_2597_pos	N-(4-Hydroxyphenyl)arachidonoyl0„2amide	C26 H37 N O2	373.298	14.826	0.138415	-2.85293	0.00662238	0.972222	1.42704	down
Com_18971_pos	cis-7-Hexadecenoic Acid	C16 H30 O2	254.225	15.059	0.613747	-0.704285	0.00675787	0.916667	1.30703	down
Com_330_pos	PC (16:1e/2:0)	C26 H52 N O7 P	521.349	14.829	0.450761	-1.14957	0.006816	1	1.32894	down
Com_3554_pos	5-Hydroxyindole-3-acetic acid	C10 H9 N O3	191.058	7.152	0.246746	-2.0189	0.00718004	0.916667	1.17766	down
Com_8771_pos	6-Pentyl-2H-pyran-2-one	C10 H14 O2	166.1	9.235	0.548306	-0.866948	0.00729748	1	1.22081	down
Com_30812_pos	3-(5,7-dimethoxy-4-oxo-4H-chromen-2-yl)propanoic acid	C14 H14 O6	256.095	8.697	0.413049	-1.27561	0.00732342	1	1.24968	down
Com_626_pos	(+/-)11(12)-DiHET	C20 H34 O4	320.235	14.052	0.244232	-2.03368	0.0074002	1	1.39002	down
Com_31253_pos	Cortodoxone	C21 H30 O4	346.214	13.255	0.454143	-1.13878	0.00750269	0.861111	1.39065	down
Com_1929_pos	(S)-beta-Aminoisobutyric Acid	C4 H9 N O2	103.063	1.243	0.187373	-2.41602	0.00778165	0.861111	1.36776	down
Com_9743_pos	Prunin	C21 H22 O10	434.122	9.495	0.0709658	-3.81673	0.00835647	1	1.65884	down
Com_10199_pos	4-Methoxycinnamic Acid	C10 H10 O3	178.063	1.78	0.288627	-1.79272	0.00876152	0.972222	1.40335	down
Com_27335_pos	DL-o-Tyrosine	C9 H11 N O3	181.074	14.322	0.65384	-0.61299	0.00882104	0.916667	1.30286	down
Com_1609_pos	N-Acetyl-L-leucine	C8 H15 N O3	173.106	9.138	0.61096	-0.710851	0.00990055	0.944444	1.09238	down
Com_7032_pos	Indole-3-acetic acid	C10 H9 N O2	175.064	9.705	0.465709	-1.1025	0.0103779	0.972222	1.08606	down
Com_21128_pos	SQH	C14 H22 N6 O6	392.145	8.388	0.493475	-1.01895	0.0103922	0.944444	1.14465	down
Com_1319_pos	Glucose 1-phosphate	C6 H13 O9 P	260.03	1.32	0.213735	-2.22611	0.0105396	0.972222	1.20714	down
Com_14695_pos	7-(2-hydroxypropan-2-yl)-1,4a-dimethyl-decahydronaphthalen-1-ol	C15 H28 O2	222.198	13.44	0.373868	-1.4194	0.0105899	0.916667	1.15599	down
Com_1483_pos	LPE 22:5	C27 H46 N O7 P	527.302	14.59	0.287433	-1.7987	0.0106435	0.916667	1.32892	down
Com_18644_pos	3',4'-Trimethylene-α-pyrrolidinovalerophenone	C18 H25 N O	542.391	6.127	0.271413	-1.88144	0.0108493	0.972222	1.29126	down
Com_1917_pos	Lysops 22:6	C28 H44 N O9 P	569.276	14.605	0.294884	-1.76178	0.0109314	1	1.31177	down
Com_37511_pos	D-Fructose 6-phosphate	C6 H13 O9 P	260.03	2.034	0.410229	-1.2855	0.0112828	1	1.16592	down
Com_12676_pos	NVP-231	C25 H25 N3 O2 S	431.173	9.836	0.2016	-2.31043	0.0114268	0.888889	1.19478	down
Com_1017_pos	LPC 18:3	C26 H48 N O7 P	517.316	14.22	0.459877	-1.12068	0.0116545	0.972222	1.11938	down
Com_13342_pos	ALK	C15 H30 N4 O4	330.227	3.124	0.263812	-1.92242	0.0118031	0.972222	1.17089	down
Com_2748_pos	17α-Methyl-androstan-3-hydroxyimine-17β-ol	C20 H33 N O2	319.249	13.865	0.413278	-1.27482	0.0118802	0.888889	1.29584	down
Com_1720_pos	Bicyclo Prostaglandin E2	C20 H30 O4	356.197	13.394	0.376215	-1.41037	0.0141739	0.916667	1.17633	down
Com_8811_pos	Coenzyme Q2	C19 H26 O4	318.187	15.223	0.611367	-0.709888	0.0144781	0.944444	1.2333	down
Com_832_pos	2-Arachidonoyl glycerol	C23 H38 O4	378.277	14.779	0.414333	-1.27114	0.0147087	0.888889	1.31094	down
Com_2338_pos	7-Ketocholesterol	C27 H44 O2	400.335	15.914	0.309591	-1.69156	0.0147928	0.916667	1.27466	down
Com_222_pos	DL-Carnitine	C7 H15 N O3	161.105	1.242	0.647252	-0.6276	0.014941	0.888889	1.04763	down
Com_39731_pos	5,8-dihydroxy-10-methyl-5,8,9,10-tetrahydro-2H-oxecin-2-one	C10 H14 O4	220.073	8.699	0.394587	-1.34159	0.0149533	1	1.25111	down
Com_38067_pos	1-[3-(trifluoromethyl)phenyl]imidazolidine-2-thione	C10 H9 F3 N2 S	246.047	10.446	0.397008	-1.33276	0.0149895	0.833333	1.01851	down
Com_46616_pos	PC (17:2/16:3)	C41 H72 N O8 P	737.498	15.545	0.435656	-1.19874	0.0152622	0.888889	1.04364	down
Com_2153_pos	Leukotriene E4	C23 H37 N O5 S	439.24	12.798	0.473683	-1.07801	0.0155364	0.944444	1.08439	down
Com_7632_pos	16,16-Dimethyl prostaglandin A1	C22 H36 O4	346.251	13.813	0.6075	-0.719043	0.0160573	0.888889	1.10455	down
Com_1543_pos	Cholecalciferol	C27 H44 O	384.34	15.348	0.414127	-1.27185	0.0162655	0.916667	1.25914	down
Com_13006_pos	1-Methylxanthine	C6 H6 N4 O2	166.049	5.357	0.399562	-1.32351	0.0166489	0.861111	1.27252	down
Com_26485_pos	PC (16:2e/2:0)	C26 H50 N O7 P	519.323	14.264	0.321823	-1.63566	0.0175888	0.888889	1.08623	down
Com_3166_pos	(2E,4E)-N-(2-methylpropyl)deca-2,4-dienamide	C14 H25 N O	223.194	14.817	0.33902	-1.56056	0.0176174	0.916667	1.25566	down
Com_9160_pos	PC (16:1/18:5)	C42 H72 N O8 P	749.498	15.258	0.323692	-1.62731	0.0178423	0.916667	1.00478	down
Com_834_pos	LPE 18:2	C23 H44 N O7 P	477.286	14.497	0.481458	-1.05452	0.0184221	0.916667	1.31123	down
Com_539_pos	(2E,4E)-N-(2-methylpropyl)dodeca-2,4-dienamide	C16 H29 N O	251.225	14.357	0.470961	-1.08632	0.0186405	0.944444	1.18448	down
Com_2912_pos	Palmitoleic acid	C16 H30 O2	254.225	14.151	0.615249	-0.700757	0.0197599	0.861111	1.15444	down
Com_315_pos	Pantothenic acid	C9 H17 N O5	219.111	6.331	0.656674	-0.60675	0.0207035	0.861111	1.28184	down
Com_708_pos	Sphingosine (d18:1)	C18 H37 N O2	281.272	13.253	0.408577	-1.29132	0.0210497	0.888889	1.07529	down
Com_28094_pos	PC (2:0/16:2)	C26 H48 N O8 P	533.313	13.253	0.413597	-1.2737	0.0217904	0.861111	1.09595	down
Com_3094_pos	(9cis)-Retinal	C20 H28 O	284.214	14.51	0.548987	-0.865157	0.0218566	0.861111	1.21034	down
Com_6402_pos	PC(16:0/16:0)	C40 H80 N O8 P	733.562	15.553	0.363306	-1.46074	0.0221798	0.888889	1.11718	down
Com_19523_pos	beta-Nicotinamide mononucleotide	C11 H15 N2 O8 P	334.057	1.379	0.338099	-1.56448	0.0225495	0.833333	1.08035	down
Com_126_pos	LPC 22:6	C30 H50 N O7 P	567.333	14.451	0.463922	-1.10805	0.0230572	0.861111	1.06468	down
Com_412_pos	N-Tetradecanamide	C14 H29 N O	227.225	14.478	0.556381	-0.845856	0.0231993	0.916667	1.11268	down
Com_12130_pos	6α-Oxycodol N-oxide	C18 H23 N O5	333.163	15.223	0.602886	-0.730043	0.02322	0.944444	1.20071	down
Com_3170_pos	2,4-Dimethylbenzaldehyde	C9 H10 O	134.073	12.795	0.640705	-0.642268	0.0240937	0.861111	1.23882	down
Com_2388_pos	Prostaglandin K2	C20 H30 O5	332.197	12.919	0.302008	-1.72734	0.0246677	0.972222	1.26493	down
Com_36995_pos	Xanthurenic Acid	C10 H7 N O4	205.038	7.174	0.394727	-1.34107	0.024921	0.944444	1.15459	down
Com_3254_pos	PC (20:4e/2:0)	C30 H54 N O7 P	571.364	14.876	0.400382	-1.32055	0.0253971	0.888889	1.22183	down
Com_15608_pos	Decanoylcarnitine	C17 H33 N O4	315.241	11.824	0.52133	-0.93973	0.0265032	0.861111	1.06136	down
Com_3232_pos	N-Cyclohexylformamide	C7 H13 N O	127.1	15.124	0.585627	-0.771947	0.0266398	0.944444	1.1548	down
Com_5186_pos	p-Mentha-1,3,8-triene	C10 H14	134.11	14.865	0.611942	-0.708534	0.0269697	0.888889	1.18874	down
Com_25_pos	Arachidonoyl amide	C20 H33 N O	303.254	15.134	0.465504	-1.10313	0.0272085	0.972222	1.24599	down
Com_2322_pos	trans,trans-2,4-Heptadienal	C7 H10 O	110.073	15.126	0.598819	-0.739807	0.027734	0.944444	1.16135	down
Com_6039_pos	Estriol	C18 H24 O3	288.173	14.294	0.578689	-0.789139	0.0289238	0.888889	1.20718	down
Com_6_pos	Oleamide	C18 H35 N O	281.272	15.123	0.538342	-0.893406	0.0291958	0.972222	1.20916	down
Com_46426_pos	PC (16:2/16:2)	C40 H72 N O8 P	725.499	15.944	0.36333	-1.46065	0.0295767	0.916667	1.02693	down
Com_1144_pos	15-Deoxy-Δ12,14-prostaglandin A1	C20 H30 O3	300.209	13.321	0.623503	-0.681532	0.0296527	0.916667	1.13883	down
Com_51735_pos	MGMG (18:2)	C27 H48 O9	516.329	5.878	0.507392	-0.978827	0.0297286	0.833333	1.06544	down
Com_2057_pos	2-(acetyloxy)-3-amino-1-[1,2-di(acetyloxy)ethyl]-3-oxopropyl acetate	C13 H19 N O9	333.106	1.625	0.265698	-1.91214	0.0301074	0.888889	1.17648	down
Com_6328_pos	Glu-Val-Phe	C19 H27 N3 O6	393.191	8.483	0.465584	-1.10289	0.0302585	0.888889	1.03398	down
Com_29813_pos	MAG (18:2)	C21 H38 O4	354.277	14.676	0.625613	-0.676658	0.0311962	0.861111	1.04635	down
Com_43943_pos	13,14-dihydro-15-keto-PGD2	C20 H32 O5	352.225	11.548	0.57547	-0.797187	0.0327844	0.777778	1.31395	down
Com_1591_pos	Pipecolic acid	C6 H11 N O2	129.079	1.504	0.527508	-0.922735	0.034942	0.916667	1.12678	down
Com_11338_pos	4-(4-methoxyphenyl)-6-pyridin-4-yl-1,3,5-triazin-2(3H)-one	C15 H12 N4 O2	280.095	12.188	0.617594	-0.695268	0.0357925	0.861111	1.22922	down
Com_2973_pos	(-)-Caryophyllene oxide	C15 H24 O	220.183	14.812	0.468235	-1.09469	0.036006	0.833333	1.20345	down
Com_651_pos	PC (16:2e/4:0)	C28 H54 N O7 P	547.365	14.977	0.477701	-1.06582	0.0369573	0.861111	1.10481	down
Com_870_pos	2-Arachidonyl Glycerol ether	C23 H40 O3	364.296	15.618	0.496802	-1.00926	0.0383173	0.916667	1.10211	down
Com_2113_pos	PC (14:1e/3:0)	C25 H50 N O7 P	507.333	14.596	0.609085	-0.715283	0.039026	0.833333	1.0337	down
Com_55759_pos	Methyltestosterone	C20 H30 O2	302.225	15.562	0.601503	-0.733355	0.0395759	0.833333	1.02834	down
Com_49553_pos	VPH	C16 H25 N5 O4	702.394	6.464	0.246987	-2.01749	0.0400451	0.888889	1.06206	down
Com_2127_pos	Norfenefrine	C8 H11 N O2	153.079	3.686	0.206518	-2.27566	0.0429858	0.916667	1.04626	down
Com_36_pos	Oleoyl ethylamide	C20 H39 N O	309.303	15.611	0.496471	-1.01022	0.0430996	0.888889	1.13837	down
Com_2607_pos	α-Linolenoyl ethanolamide	C20 H35 N O2	321.267	14.446	0.331976	-1.59085	0.0473804	0.888889	1.02346	down
Com_39_pos	Hexadecanamide	C16 H33 N O	255.256	15.003	0.509202	-0.97369	0.0478059	0.833333	1.12104	down
Com_1637_pos	U-44069	C21 H34 O4	372.228	14.283	0.555531	-0.84806	0.0479964	0.805556	1.02431	down
