# Supplementary material for: Ultra-Performance Liquid Chromatography-Mass Spectrometry-Based Untargeted Metabolomics Reveals the Key Potential Biomarkers for Castor Meal-Induced Enteritis in Juvenile Hybrid Grouper (Epinephelus fuscoguttatus♀ × E. lanceolatus♂)
Source: Front Nutr. 2022 Jun 16;9:847425. doi: 10.3389/fnut.2022.847425 (PMC9261911; doi:10.3389/fnut.2022.847425)
Supplement: Supplementary Figure 1 — The individual sample repeats representative UPLC-MC spectra of the distal intestine in the (A) positive, and (B) negative modes. FM-1 to FM-6 represent the individual sample repeats of FM; CM4-1 to CM4-6 represent the individual sample repeats of CM4; CM20-1 to CM20-6 represent the individual sample repeats of CM20 FM, fish meal (control group); CM4, 4% Castor meal (CM) protein replacement to FM protein; CM20, 20% CM protein replacement to FM protein. [file Data_Sheet_1.zip › Supplementary Tables/Supplementary Table S6.xlsx]

## Sheet: BN.vs.AN_pos_Diff
Supplementary Table S6. The significant differential metabolites in DI contents of CM4 vs. FM in negative mode (n = 6)
ID	Name_des	Formula	Molecular Weight	RT [min]	FC	log2FC	Pvalue	ROC	VIP	Up.Down
Com_70_neg	Sucrose	C12 H22 O11	342.116	1.409	4.30995	2.10767	7.34445e-05	1	1.29215	up
Com_7765_neg	S-Adenosyl-methionine	C22 H30 N6 O8 S2	570.159	5.773	7.08844	2.82547	0.00045554	0.972222	1.57759	up
Com_16566_neg	beta-Nicotinamide adenine dinucleotide phosphate	C21 H29 N7 O17 P3	744.08	5.581	4.08783	2.03133	0.000819536	0.972222	1.68849	up
Com_1190_neg	Glycodeoxycholic Acid (hydrate)	C26 H43 N O5	485.281	12.255	3.99671	1.99881	0.000953199	0.972222	1.16992	up
Com_1571_neg	6α-Naloxol	C19 H23 N O4	329.159	6.266	6.58802	2.71984	0.0011336	0.972222	1.29531	up
Com_1241_neg	geranyl pp	C10 H20 O7 P2	314.07	5.585	6.36131	2.66932	0.00125487	0.972222	1.51799	up
Com_2734_neg	Taurocholic acid sodium salt hydrate	C26 H45 N Na O7 S	538.279	10.52	4.66302	2.22127	0.00164903	0.944444	1.23367	up
Com_1216_neg	LPC 22:2	C30 H58 N O7 P	635.417	15.607	3.61314	1.85325	0.00203112	0.972222	1.62312	up
Com_199_neg	1-Palmitoyl-Sn-Glycero-3-Phosphocholine	C24 H50 N O7 P	495.333	14.845	2.92601	1.54893	0.00288372	0.972222	1.56702	up
Com_2555_neg	LPE 15:0	C20 H42 N O7 P	439.27	14.549	5.45129	2.4466	0.00315143	0.972222	1.6767	up
Com_4082_neg	LPC 19:2	C27 H52 N O7 P	593.369	14.869	2.51149	1.32854	0.00350105	1	1.56236	up
Com_33_neg	LPC 16:0	C24 H50 N O7 P	555.354	14.838	3.05858	1.61286	0.00406355	0.944444	1.54656	up
Com_511_neg	LPC 17:0	C25 H52 N O7 P	569.37	15.087	3.01639	1.59282	0.0043529	0.944444	1.5453	up
Com_8217_neg	LPC 24:4	C32 H58 N O7 P	659.417	15.443	4.37691	2.12991	0.00489049	1	1.60147	up
Com_11323_neg	L-beta-Imidazolelactic acid	C6 H8 N2 O3	156.053	1.091	1.56879	0.649652	0.00493416	0.944444	1.16576	up
Com_152_neg	Thymidine	C10 H14 N2 O5	242.09	5.664	6.33865	2.66418	0.00498687	0.972222	1.45182	up
Com_4000_neg	LPC 22:3	C30 H56 N O7 P	633.401	15.283	3.89752	1.96256	0.00509335	0.944444	1.52879	up
Com_8550_neg	PC (22:5e/2:0)	C32 H56 N O7 P	657.401	15.144	4.29294	2.10197	0.00536116	0.916667	1.52798	up
Com_404_neg	LPA 16:0	C19 H39 O7 P	410.243	14.847	2.08976	1.06333	0.00541773	0.888889	1.38885	up
Com_4742_neg	LPI 17:0	C26 H51 O12 P	586.312	14.682	2.08693	1.06139	0.00579114	1	1.30871	up
Com_61_neg	Uridine	C9 H12 N2 O6	244.069	2.175	1.79242	0.84191	0.00605002	0.916667	1.39548	up
Com_161_neg	Lysopc 17:0	C25 H52 N O7 P	509.348	15.345	2.63648	1.39861	0.00672494	0.972222	1.48007	up
Com_1282_neg	D-Glucosamine 6-phosphate	C6 H14 N O8 P	259.046	1.232	1.78548	0.836311	0.00725747	0.916667	1.00269	up
Com_5266_neg	LPA 17:0	C20 H41 O7 P	424.259	15.09	2.58727	1.37143	0.00766652	0.888889	1.36495	up
Com_519_neg	2'-Deoxycytidine	C9 H13 N3 O4	227.091	2.177	2.44829	1.29177	0.00775831	0.944444	1.47117	up
Com_987_neg	LPI 16:0	C25 H49 O12 P	572.296	14.421	2.03355	1.024	0.00800191	1	1.60113	up
Com_59_neg	Guanosine	C10 H13 N5 O5	283.092	3.589	2.52273	1.33498	0.00834846	0.888889	1.17822	up
Com_3118_neg	LysoPC 20:2	C28 H54 N O7 P	547.364	15.111	3.37342	1.75421	0.00848499	0.944444	1.63862	up
Com_791_neg	LPG 16:0	C22 H45 O9 P	484.28	14.46	3.96233	1.98635	0.00886746	0.888889	1.49545	up
Com_125_neg	Pregnenolone	C21 H32 O2	316.241	14.438	3.83849	1.94054	0.00931695	0.916667	1.16361	up
Com_5696_neg	LPC 21:2	C29 H56 N O7 P	621.4	15.352	2.4903	1.31632	0.010673	1	1.50594	up
Com_709_neg	LPA 18:0	C21 H43 O7 P	438.275	15.348	2.12617	1.08826	0.0107617	1	1.35707	up
Com_13812_neg	β-Estradiol-17β-glucuronide	C24 H32 O8	448.211	10.459	1.60277	0.680569	0.0107747	0.888889	1.00162	up
Com_1155_neg	LPC 19:1	C27 H54 N O7 P	595.386	15.21	3.04427	1.6061	0.0113429	0.916667	1.34143	up
Com_90_neg	LPC 18:0	C26 H54 N O7 P	583.385	15.346	2.44234	1.28826	0.0116352	0.944444	1.40052	up
Com_9308_neg	LPE 21:2	C26 H50 N O7 P	519.332	15.284	2.83611	1.50391	0.0123393	0.916667	1.55978	up
Com_2451_neg	LPC 20:3	C28 H52 N O7 P	605.37	14.805	2.69658	1.43113	0.0124391	0.888889	1.44017	up
Com_3001_neg	LPG 18:3	C24 H43 O9 P	506.265	14.02	8.13427	3.02401	0.0127368	0.888889	1.51863	up
Com_385_neg	D-threo-Isocitric acid	C6 H8 O7	192.027	1.19	1.81582	0.860621	0.0130809	0.944444	1.037	up
Com_9241_neg	1-Methylhistidine	C7 H11 N3 O2	169.086	1.428	1.95201	0.96496	0.0132959	0.916667	1.03503	up
Com_826_neg	1-Oleoyl-Sn-Glycero-3-Phosphocholine	C26 H52 N O7 P	521.348	14.964	3.00145	1.58566	0.0134037	0.916667	1.4995	up
Com_310_neg	Sulfoacetic acid	C2 H4 O5 S	139.978	1.151	1.60716	0.684518	0.0135359	0.916667	1.13115	up
Com_505_neg	Octanoyl-coenzyme A	C29 H50 N7 O17 P3 S	893.213	6.184	2.90527	1.53867	0.0135776	0.888889	1.32234	up
Com_71_neg	LysoPE 18:0	C23 H48 N O7 P	481.317	14.838	2.4085	1.26813	0.0136572	0.861111	1.4452	up
Com_9385_neg	LPG 15:0	C21 H43 O9 P	470.265	14.232	4.38823	2.13364	0.0147229	0.944444	1.53957	up
Com_2089_neg	Taurochenodeoxycholic Acid (sodium salt)	C26 H45 N O6 S	499.297	12.158	2.7307	1.44927	0.0155963	0.916667	1.16844	up
Com_1460_neg	Uridine 5'-diphosphoglucuronic acid	C15 H22 N2 O18 P2	580.035	1.113	5.48279	2.45491	0.0172202	0.916667	1.10457	up
Com_1062_neg	LPI 18:1	C27 H51 O12 P	598.312	14.55	2.88746	1.5298	0.0181098	0.888889	1.56303	up
Com_5325_neg	N-Acetyl-1-aspartylglutamic acid	C11 H16 N2 O8	304.091	1.095	2.09347	1.0659	0.0187428	0.861111	1.21066	up
Com_242_neg	LPE 20:2	C25 H48 N O7 P	505.317	15.053	2.35312	1.23458	0.0202181	0.861111	1.40667	up
Com_7107_neg	Trenbolone acetate	C20 H24 O3	312.172	1.773	1.69734	0.763275	0.0209591	0.888889	1.42624	up
Com_92_neg	LPC 18:1	C26 H52 N O7 P	581.37	14.962	2.79814	1.48447	0.0212308	0.916667	1.39648	up
Com_2514_neg	Methyl beta-D-galactopyranoside	C7 H14 O6	194.079	1.418	1.83274	0.874003	0.0212468	0.888889	1.24462	up
Com_1074_neg	Lysopc 16:1	C24 H48 N O7 P	493.317	14.717	3.54322	1.82506	0.0212656	0.888889	1.42019	up
Com_459_neg	LPC 17:1	C25 H50 N O7 P	567.354	14.716	3.59109	1.84442	0.0213845	0.888889	1.43391	up
Com_230_neg	LPE 16:1	C21 H42 N O7 P	451.27	14.435	1.99757	0.998249	0.0214795	0.888889	1.14356	up
Com_201_neg	LPC 16:1	C24 H48 N O7 P	553.338	14.449	3.95331	1.98306	0.0217572	0.861111	1.4418	up
Com_3044_neg	LPC 24:2	C32 H62 N O7 P	663.448	16.169	4.02575	2.00926	0.0218178	0.888889	1.1424	up
Com_8258_neg	Anacardic acid	C22 H36 O3	348.266	13.459	4.40157	2.13802	0.0226181	0.861111	1.46189	up
Com_10962_neg	Rutin	C27 H30 O16	610.154	8.872	1.777	0.829445	0.0240334	0.861111	1.15736	up
Com_6714_neg	LPE 21:1	C26 H52 N O7 P	521.349	15.626	3.15387	1.65712	0.0251408	0.861111	1.35454	up
Com_2391_neg	LPE 22:2	C27 H52 N O7 P	533.348	15.519	2.27934	1.18861	0.0251423	0.916667	1.34637	up
Com_6907_neg	Prostaglandin J2	C20 H30 O4	316.204	14.017	1.91857	0.940033	0.0278961	0.888889	1.28881	up
Com_11508_neg	L-Homocystine	C8 H16 N2 O4 S2	268.055	3.07	2.69911	1.43248	0.030126	0.833333	1.19603	up
Com_3490_neg	methyl 2-[(2-methoxyacetyl)amino]thiophene-3-carboxylate	C9 H11 N O4 S	229.041	6.723	1.99883	0.999153	0.0312737	0.833333	1.14486	up
Com_374_neg	Lysope 18:1	C23 H46 N O7 P	479.301	14.45	3.45538	1.78884	0.0317808	0.805556	1.36146	up
Com_2052_neg	LPE 18:3	C23 H42 N O7 P	475.27	14.309	2.74401	1.45628	0.032006	0.861111	1.44525	up
Com_320_neg	LPC 20:1	C28 H56 N O7 P	627.412	15.456	2.36603	1.24247	0.0322108	0.861111	1.29156	up
Com_10082_neg	cholesteryl sulfate	C27 H46 O4 S	466.313	14.997	3.32452	1.73315	0.0325334	0.888889	1.30246	up
Com_617_neg	5-heptyl-4-hydroxy-6H-pyrido[3,2,1-jk]carbazol-6-one	C22 H23 N O2	333.172	7.964	3.01809	1.59364	0.0337057	1	1.30077	up
Com_84_neg	2'-Deoxyinosine	C10 H12 N4 O4	252.086	4.19	2.13864	1.09669	0.0352509	0.861111	1.12085	up
Com_1496_neg	5-Methyldeoxycytidine	C10 H15 N3 O4	241.106	4.389	2.13152	1.09188	0.0370253	0.861111	1.12716	up
Com_8477_neg	Milbemectin A3	C31 H44 O7	528.312	13.509	1.97018	0.978325	0.037698	0.861111	1.24605	up
Com_9103_neg	J147	C18 H17 F3 N2 O2	350.124	1.211	1.55983	0.641393	0.0379081	0.861111	1.2768	up
Com_13577_neg	2-{1-[2-(4-benzhydrylpiperazino)-2-oxoethyl]cyclopentyl}acetic acid	C26 H32 N2 O3	420.238	9.861	1.92949	0.948216	0.0380868	0.861111	1.04857	up
Com_298_neg	Isorhapontigenin	C15 H14 O4	258.085	4.458	2.12506	1.08751	0.0385083	0.861111	1.12598	up
Com_691_neg	LPE 19:1	C24 H48 N O7 P	493.317	15.145	2.30466	1.20455	0.0391924	0.888889	1.24741	up
Com_329_neg	LPC 20:2	C28 H54 N O7 P	607.385	15.111	3.03477	1.60159	0.03988	0.805556	1.44204	up
Com_260_neg	LPS 16:0	C22 H44 N O9 P	497.275	14.461	1.84612	0.8845	0.0410968	0.861111	1.02717	up
Com_1065_neg	(5-L-Glutamyl)-L-Amino Acid	C8 H14 N2 O5	218.09	1.197	1.78682	0.837392	0.0415158	0.861111	1.13086	up
Com_6083_neg	LPA 17:1	C20 H39 O7 P	422.245	14.731	2.33614	1.22413	0.0423374	0.861111	1.24269	up
Com_5986_neg	3,8,9-trihydroxy-10-propyl-3,4,5,8,9,10-hexahydro-2H-oxecin-2-one	C12 H20 O5	290.137	12.458	2.19804	1.13622	0.0439436	0.861111	1.06446	up
Com_393_neg	LPC 14:0	C22 H46 N O7 P	527.322	14.315	3.85763	1.94772	0.0441404	0.777778	1.36606	up
Com_3506_neg	12-Hydroxydodecanoic acid	C12 H24 O3	216.173	11.863	0.120205	-3.05644	1.94307e-08	1	1.41916	down
Com_6964_neg	Dl-3-Hydroxy-kynurenine	C10 H12 N2 O4	224.08	6.589	0.0777988	-3.68411	1.40128e-07	1	1.5175	down
Com_2283_neg	Naringenin	C15 H12 O5	272.069	10.666	0.175535	-2.51017	5.9164e-07	1	1.33814	down
Com_8945_neg	3-[2-(β-D-Glucopyranosyloxy)-4-methoxyphenyl]propanoic acid	C16 H22 O9	358.127	5.301	0.125693	-2.99202	3.63932e-06	1	1.56092	down
Com_4071_neg	2'-Deoxyuridine-5-monophosphate	C9 H13 N2 O8 P	308.041	1.425	0.217281	-2.20237	4.64471e-06	1	1.83384	down
Com_4492_neg	Citrulline	C6 H13 N3 O3	175.096	1.302	0.350036	-1.51443	1.66254e-05	1	1.52903	down
Com_13008_neg	N6-Methyladenine	C6 H7 N5	149.07	6.531	0.350755	-1.51146	3.84965e-05	1	1.32821	down
Com_4697_neg	2-Hydroxymyristic acid	C14 H28 O3	244.204	12.647	0.256684	-1.96194	8.67487e-05	1	1.13804	down
Com_4622_neg	10-Hydroxydecanoic acid	C10 H20 O3	188.141	11.046	0.276877	-1.85268	0.000127225	1	1.01916	down
Com_49_neg	Uracil	C4 H4 N2 O2	112.027	1.691	0.44688	-1.16204	0.000141306	1	1.5523	down
Com_10446_neg	Linoleoyl Ethanolamide	C20 H37 N O2	369.288	13.304	0.318955	-1.64857	0.00022265	1	1.29089	down
Com_64_neg	DL-Malic acid	C4 H6 O5	134.022	1.171	0.550918	-0.86009	0.00024331	1	1.65793	down
Com_2975_neg	Isorhamnetin	C16 H12 O7	316.057	3.453	0.351835	-1.50703	0.000314746	1	1.45988	down
Com_3246_neg	LPS 20:5	C26 H42 N O9 P	543.26	13.873	0.341813	-1.54872	0.00035805	1	1.62581	down
Com_10707_neg	LPS 17:1	C23 H44 N O9 P	509.277	14.385	0.245684	-2.02512	0.000591568	1	1.57414	down
Com_89_neg	D-Glucose 6-phosphate	C6 H13 O9 P	260.03	1.177	0.138493	-2.85212	0.000684573	1	1.63585	down
Com_6761_neg	Mycophenolic acid	C17 H20 O6	320.129	10.44	0.202116	-2.30675	0.0007332	1	1.0069	down
Com_11326_neg	LPG 20:3	C26 H47 O9 P	534.296	14.364	0.542186	-0.883141	0.000783255	1	1.29624	down
Com_4182_neg	Cinnamoylglycine	C11 H11 N O3	205.074	6.57	0.321426	-1.63744	0.000824189	0.972222	1.04833	down
Com_433_neg	D-Sedoheptulose 7-phosphate	C7 H15 O10 P	290.04	1.18	0.173014	-2.53104	0.000865331	1	1.50833	down
Com_3391_neg	LPA 18:2	C21 H39 O7 P	434.243	14.28	0.445033	-1.16801	0.000913001	0.972222	1.29966	down
Com_16946_neg	Geranylgeranyl pyrophosphate	C20 H36 O7 P2	450.197	7.452	0.401499	-1.31653	0.000997261	1	1.44932	down
Com_7405_neg	Adenosine 5'-Diphosphate	C10 H15 N5 O10 P2	427.031	1.229	0.586225	-0.770473	0.0010195	0.944444	1.56714	down
Com_2478_neg	15-Keto prostaglandin A1	C20 H30 O4	334.215	11.359	0.339027	-1.56053	0.00124772	1	1.31496	down
Com_9126_neg	4-Pregnen-17alpha,20alpha-Diol-3-One	C21 H32 O3	332.235	13.804	0.343963	-1.53968	0.00131056	0.944444	1.55684	down
Com_4887_neg	13,14-Dihydro-15-keto Prostaglandin J2	C20 H30 O4	316.204	11.365	0.304982	-1.71321	0.00149953	1	1.30568	down
Com_250_neg	N-Acetyl-α-D-glucosamine 1-phosphate	C8 H16 N O9 P	301.056	1.19	0.444689	-1.16913	0.00154989	0.944444	1.46445	down
Com_7098_neg	FAHFA (20:5/18:1)	C38 H62 O4	582.466	16.602	0.152483	-2.71328	0.00163012	1	1.26309	down
Com_869_neg	N-Acetylmannosamine	C8 H15 N O6	221.09	1.387	0.64275	-0.637671	0.00174856	0.972222	1.01714	down
Com_508_neg	β-D-Glucopyranuronic acid	C6 H10 O7	194.043	1.199	0.615269	-0.70071	0.00223151	0.972222	1.33238	down
Com_6061_neg	8-iso-15-keto Prostaglandin E2	C20 H30 O5	350.21	10.887	0.391274	-1.35375	0.00226324	1	1.33341	down
Com_697_neg	Cytidine-5'-monophosphate	C9 H14 N3 O8 P	323.052	1.389	0.34412	-1.53902	0.00237379	1	1.6894	down
Com_956_neg	3-Phosphoglyceric acid	C3 H7 O7 P	185.993	1.13	0.0545172	-4.19714	0.00254613	0.972222	1.58871	down
Com_2464_neg	5-oxoproline	C5 H7 N O3	129.043	3.443	0.496906	-1.00895	0.00271857	0.944444	1.28615	down
Com_728_neg	LPA 22:6	C25 H39 O7 P	482.244	14.217	0.30074	-1.73341	0.00271973	1	1.16137	down
Com_10166_neg	2,4-Dinitrophenol	C6 H4 N2 O5	184.012	7.511	0.342875	-1.54424	0.00272668	1	1.5859	down
Com_2275_neg	dUDP	C9 H14 N2 O11 P2	388.008	1.158	0.178703	-2.48436	0.00304858	0.944444	1.52725	down
Com_1375_neg	D-myo-Inositol 1,4-bisphosphate	C6 H14 O12 P2	169.998	1.177	0.11602	-3.10756	0.00311343	1	1.63241	down
Com_1849_neg	6-Phosphogluconic acid	C6 H13 O10 P	276.025	1.104	0.01762	-5.82664	0.00333572	0.972222	1.50923	down
Com_3040_neg	LPS 20:4	C26 H44 N O9 P	545.276	14.146	0.381097	-1.39177	0.00348798	0.944444	1.46105	down
Com_6952_neg	LPS 20:3	C26 H46 N O9 P	547.292	14.352	0.379169	-1.39909	0.003592	0.944444	1.54126	down
Com_2145_neg	α-D-Glucose-1,6-bisphosphate	C6 H14 O12 P2	339.996	1.091	0.0416955	-4.58396	0.00374311	0.972222	1.54766	down
Com_4828_neg	FAHFA (7:0/15:0)	C22 H42 O4	370.308	13.82	0.361695	-1.46716	0.00391026	0.972222	1.5351	down
Com_1667_neg	Xylitol	C5 H12 O5	152.069	1.347	0.660856	-0.597593	0.00393022	0.944444	1.32355	down
Com_637_neg	D-ribose 5-phosphate	C5 H11 O8 P	230.019	1.188	0.367114	-1.4457	0.00405267	0.972222	1.53408	down
Com_406_neg	D-α-Hydroxyglutaric acid	C5 H8 O5	102.032	1.175	0.365526	-1.45195	0.00418521	0.916667	1.35582	down
Com_2855_neg	D-Erythrose 4-phosphate	C4 H9 O7 P	200.009	1.184	0.220478	-2.1813	0.00444742	0.944444	1.4699	down
Com_86_neg	(+/-)18-HEPE	C20 H30 O3	318.219	13.258	0.375901	-1.41157	0.00525203	0.944444	1.38945	down
Com_422_neg	Hydroxyglutaric acid	C5 H8 O5	148.037	1.178	0.369041	-1.43815	0.00530369	0.916667	1.33931	down
Com_1984_neg	2-Hydroxy-6-Aminopurine	C5 H5 N5 O	151.049	3.184	0.444825	-1.16869	0.00532491	0.916667	1.29011	down
Com_278_neg	Palmitic Acid	C16 H32 O2	256.24	14.539	0.615092	-0.701127	0.00567708	0.944444	1.07006	down
Com_512_neg	Pentadecanoic acid	C15 H30 O2	242.225	14.471	0.55288	-0.854961	0.00644773	1	1.64131	down
Com_8627_neg	Prostaglandin A3	C20 H28 O4	332.199	10.888	0.457992	-1.1266	0.00645335	0.972222	1.10502	down
Com_1265_neg	LPS 18:2	C24 H44 N O9 P	521.275	14.174	0.489625	-1.03025	0.00710561	0.944444	1.4421	down
Com_5622_neg	N1-(3-amino-4-chlorophenyl)-2-[2,4-di(tert-pentyl)phenoxy]acetamide	C24 H33 Cl N2 O2	416.227	7.776	0.564184	-0.825761	0.00736783	0.944444	1.18293	down
Com_675_neg	(+/-)9,10-dihydroxy-12Z-octadecenoic acid	C18 H34 O4	314.246	12.837	0.591319	-0.757992	0.00755725	0.944444	1.44859	down
Com_16196_neg	3,5-dimethyl-N'-[4-(trifluoromethyl)benzoyl]isoxazole-4-carbohydrazide	C14 H12 F3 N3 O3	328.083	7.861	0.315322	-1.6651	0.00773413	0.888889	1.12761	down
Com_1475_neg	Hydroxykynurenine	C10 H12 N2 O4	224.083	1.987	0.584872	-0.773807	0.00774858	0.916667	1.13547	down
Com_5694_neg	LPA 20:5	C23 H37 O7 P	456.228	13.979	0.207077	-2.27176	0.00922231	0.972222	1.03114	down
Com_1907_neg	Dl-Lanthionine	C6 H12 N2 O4 S	208.052	1.209	0.333039	-1.58624	0.00931199	0.972222	1.77982	down
Com_3260_neg	Dithranol	C14 H10 O3	226.062	1.353	0.393155	-1.34683	0.0100287	0.944444	1.41338	down
Com_51_neg	trans-10-Heptadecenoic Acid	C17 H32 O2	268.24	14.692	0.64982	-0.621888	0.0102018	0.944444	1.21362	down
Com_2495_neg	FAHFA (7:0/13:0)	C20 H38 O4	342.277	13.311	0.264243	-1.92007	0.0117132	0.916667	1.4376	down
Com_1103_neg	L-Glutathione (reduced)	C10 H17 N3 O6 S	307.084	1.404	0.325254	-1.62036	0.0117691	0.888889	1.28456	down
Com_5107_neg	Dl-2-Amino-3-phosphonopropionic acid	C3 H8 N O5 P	169.014	1.228	0.65679	-0.606496	0.0120024	0.916667	1.16587	down
Com_798_neg	Adenosine 5'-monophosphate	C10 H14 N5 O7 P	347.063	2.112	0.569742	-0.811619	0.0120983	0.972222	1.21436	down
Com_4053_neg	LPS 22:4	C28 H48 N O9 P	573.306	14.528	0.576081	-0.795657	0.0122573	0.888889	1.23969	down
Com_128_neg	16-Hydroxyhexadecanoic acid	C16 H32 O3	254.225	14.534	0.518112	-0.948663	0.0124966	1	1.49973	down
Com_8673_neg	(+/-)-Equol	C15 H14 O3	242.094	1.293	0.658929	-0.601805	0.0131751	0.916667	1.23138	down
Com_8359_neg	N'-{[3-(trifluoromethyl)benzoyl]oxy}-1,4-dithiane-2-carboximidamide	C13 H13 F3 N2 O2 S2	350.041	4.926	0.446708	-1.1626	0.0146032	0.888889	1.16001	down
Com_1456_neg	2-(Dimethylamino)Guanosine	C12 H17 N5 O5	311.122	1.401	0.612777	-0.706565	0.014906	0.916667	1.18221	down
Com_48_neg	Lauric acid ethyl ester	C14 H28 O2	228.209	14.28	0.62889	-0.669121	0.0151541	0.972222	1.45567	down
Com_3305_neg	Phosphopyruvic acid	C3 H5 O6 P	167.982	1.119	0.0919396	-3.44317	0.0170911	0.972222	1.62143	down
Com_4936_neg	LPG 20:2	C26 H49 O9 P	536.312	14.641	0.634183	-0.657029	0.0174779	0.944444	1.0774	down
Com_10789_neg	Sebacic acid	C10 H18 O4	202.121	12.836	0.647929	-0.626091	0.0189221	0.888889	1.40744	down
Com_1389_neg	Nonadecanoic acid	C19 H38 O2	298.287	15.244	0.527576	-0.922549	0.0191577	0.888889	1.05263	down
Com_1843_neg	17α-Hydroxypregnenolone	C21 H32 O3	332.235	13.479	0.386476	-1.37155	0.019866	0.916667	1.35552	down
Com_938_neg	Guanosine monophosphate (GMP)	C10 H14 N5 O8 P	363.058	1.424	0.660105	-0.599232	0.0210227	0.888889	1.34181	down
Com_579_neg	LPS 22:5	C28 H46 N O9 P	571.292	14.278	0.483126	-1.04953	0.0211201	1	1.31601	down
Com_8580_neg	FAHFA (16:0/22:5)	C38 H64 O4	584.478	14.799	0.416239	-1.26451	0.0213147	0.861111	1.3414	down
Com_11658_neg	gamma-Glutamylcysteine	C8 H14 N2 O5 S	250.062	1.312	0.453382	-1.1412	0.0215836	0.916667	1.20867	down
Com_6409_neg	Malonic acid	C3 H4 O4	104.011	1.179	0.506869	-0.980316	0.021618	0.888889	1.29244	down
Com_2041_neg	cis-Aconitic acid	C6 H6 O6	174.016	1.433	0.456514	-1.13127	0.0223407	0.861111	1.42631	down
Com_13188_neg	13,14-Dihydro-19(R)-hydroxy prostaglandin E1	C20 H36 O6	372.249	6.054	0.555921	-0.847048	0.0236491	0.888889	1.27193	down
Com_2716_neg	alpha-Ketoglutaric acid	C5 H6 O5	146.022	1.432	0.540238	-0.888334	0.0244005	0.861111	1.31929	down
Com_143_neg	LPS 22:6	C28 H44 N O9 P	531.319	14.132	0.521921	-0.938097	0.0247767	0.944444	1.33891	down
Com_266_neg	3-Methyl-2-oxobutanoic acid	C5 H8 O3	116.047	2.547	0.644917	-0.632815	0.0248588	0.805556	1.01385	down
Com_30_neg	Taurine	C2 H7 N O3 S	125.015	1.247	0.460863	-1.11759	0.0263176	1	1.4938	down
Com_2550_neg	5(S),15(S)-DiHETE	C20 H32 O4	336.23	12.356	0.582707	-0.779158	0.0267653	0.861111	1.41127	down
Com_639_neg	FAHFA (18:1/20:3)	C38 H66 O4	586.494	14.937	0.384946	-1.37727	0.0271979	0.916667	1.42008	down
Com_1178_neg	FAHFA (16:0/18:2)	C34 H62 O4	534.463	14.807	0.368905	-1.43868	0.0278153	0.833333	1.31499	down
Com_5620_neg	Sedoheptulose 1,7-bisphosphate	C7 H16 O13 P2	370.007	1.089	0.0770553	-3.69796	0.0279702	0.888889	1.27086	down
Com_308_neg	L-Glutamic acid monosodium salt	C5 H8 N Na O4	169.035	1.218	0.636416	-0.651957	0.0284938	0.805556	1.11733	down
Com_10405_neg	Ozagrel	C13 H12 N2 O2	228.094	5.206	0.308395	-1.69715	0.0288232	0.777778	1.01053	down
Com_5307_neg	2-deoxyglucose-6-phosphate	C6 H13 O8 P	244.035	1.192	0.431037	-1.21412	0.0323056	0.916667	1.31001	down
Com_12184_neg	PEtOH (18:2-18:2)	C41 H73 O8 P	724.503	15.879	0.428612	-1.22226	0.0330765	0.861111	1.32255	down
Com_8_neg	Ethyl myristate	C16 H32 O2	256.24	14.81	0.551596	-0.858317	0.0362656	0.833333	1.12148	down
Com_5_neg	Elaidic acid	C18 H34 O2	282.256	14.939	0.546513	-0.871671	0.0366516	0.916667	1.32809	down
Com_9861_neg	cis-2-Decenoic acid	C10 H18 O2	170.131	12.033	0.655269	-0.60984	0.0399623	0.833333	1.22529	down
Com_20270_neg	Protoporphyrin IX	C34 H34 N4 O4	562.254	10.173	0.489104	-1.03179	0.0402705	0.861111	1.29184	down
Com_100_neg	Erucic acid	C22 H42 O2	338.319	15.961	0.434757	-1.20172	0.0405836	0.833333	1.07785	down
Com_7958_neg	Estrone sulfate	C18 H22 O5 S	350.119	13.8	0.622095	-0.684793	0.0408058	0.777778	1.29673	down
Com_1325_neg	L-cysteine	C3 H7 N O2 S	121.02	1.354	0.415041	-1.26867	0.0412982	0.972222	1.39369	down
Com_3277_neg	12-oxo Phytodienoic Acid	C18 H28 O3	292.204	12.747	0.655033	-0.61036	0.0414067	0.722222	1.46445	down
Com_3316_neg	PC (14:0/20:5)	C42 H74 N O8 P	811.538	14.994	0.451693	-1.14659	0.0458284	0.805556	1.19817	down
Com_6559_neg	Acetylcarnitine	C9 H17 N O4	203.116	1.415	0.658733	-0.602233	0.048201	0.805556	1.02504	down
