# Supplementary material for: Ultra-Performance Liquid Chromatography-Mass Spectrometry-Based Untargeted Metabolomics Reveals the Key Potential Biomarkers for Castor Meal-Induced Enteritis in Juvenile Hybrid Grouper (Epinephelus fuscoguttatus♀ × E. lanceolatus♂)
Source: Front Nutr. 2022 Jun 16;9:847425. doi: 10.3389/fnut.2022.847425 (PMC9261911; doi:10.3389/fnut.2022.847425)
Supplement: Supplementary Figure 1 — The individual sample repeats representative UPLC-MC spectra of the distal intestine in the (A) positive, and (B) negative modes. FM-1 to FM-6 represent the individual sample repeats of FM; CM4-1 to CM4-6 represent the individual sample repeats of CM4; CM20-1 to CM20-6 represent the individual sample repeats of CM20 FM, fish meal (control group); CM4, 4% Castor meal (CM) protein replacement to FM protein; CM20, 20% CM protein replacement to FM protein. [file Data_Sheet_1.zip › Supplementary Tables/Supplementary Table S7.xlsx]

## Sheet: BN.vs.AN_pos_Diff
Supplementary Table S7. The significant differential metabolites in DI contents of CM20 vs. FM in negative mode (n = 6)
ID	Name_des	Formula	Molecular Weight	RT [min]	FC	log2FC	Pvalue	ROC	VIP	Up.Down
Com_70_neg	Sucrose	C12 H22 O11	342.116	1.409	15.7478	3.97708	2.27e-06	1	1.7386	up
Com_2734_neg	Taurocholic acid sodium salt hydrate	C26 H45 N Na O7 S	538.279	10.52	16.1171	4.01052	4.48e-06	1	1.60119	up
Com_186_neg	Stachyose	C24 H42 O21	666.223	1.398	3.82395	1.93506	5.35e-06	1	1.62134	up
Com_11323_neg	L-beta-Imidazolelactic acid	C6 H8 N2 O3	156.053	1.091	2.49395	1.31843	1.35e-05	1	1.59522	up
Com_1190_neg	Glycodeoxycholic Acid (hydrate)	C26 H43 N O5	485.281	12.255	12.275	3.61766	1.88e-05	1	1.63331	up
Com_1374_neg	Pyridoxine O-Glucoside	C14 H21 N O8	331.126	1.32	3.14628	1.65365	3.25e-05	1	1.4922	up
Com_12351_neg	N1-cyclohexyl-4-(4-fluorobenzyl)-1,4-diazepane-1-carbothioamide	C19 H28 F N3 S	349.2	9.175	3.96165	1.9861	4.26e-05	1	1.51825	up
Com_8145_neg	ethyl 3-cyano-2-hydroxy-6-phenylisonicotinate	C15 H12 N2 O3	268.081	12.229	3.42288	1.77521	4.8e-05	1	1.59963	up
Com_263_neg	D-Raffinose	C18 H32 O16	504.17	1.421	4.65615	2.21914	5.22e-05	1	1.55166	up
Com_1313_neg	6-Aminonicotinamide	C6 H7 N3 O	137.059	1.367	2.74765	1.4582	5.32e-05	1	1.60651	up
Com_6994_neg	L-Histidinol	C6 H11 N3 O	141.09	1.445	3.35888	1.74798	5.99e-05	1	1.56773	up
Com_112_neg	Ornithine	C5 H12 N2 O2	132.09	1.679	1.72337	0.785233	7.68e-05	1	1.65306	up
Com_617_neg	5-heptyl-4-hydroxy-6H-pyrido[3,2,1-jk]carbazol-6-one	C22 H23 N O2	333.172	7.964	6.52733	2.70649	8.68e-05	1	1.30869	up
Com_11_neg	Taurochenodeoxycholic acid	C26 H45 N O6 S	499.297	12.942	5.99773	2.58442	0.000156709	1	1.55187	up
Com_3183_neg	N-(1-benzothiophen-3-yl)-N'-(1-benzyl-4-piperidinyl)urea	C21 H23 N3 O S	365.159	5.315	12.0899	3.59573	0.00017895	1	1.51236	up
Com_10788_neg	LPA 24:4	C27 H47 O7 P	514.297	12.651	3.29589	1.72067	0.000189014	1	1.41204	up
Com_13577_neg	2-{1-[2-(4-benzhydrylpiperazino)-2-oxoethyl]cyclopentyl}acetic acid	C26 H32 N2 O3	420.238	9.861	4.17729	2.06257	0.000191418	1	1.3872	up
Com_4243_neg	N-(5-Aminopentyl)acetamide	C7 H16 N2 O	144.126	3.12	3.56253	1.8329	0.00021164	1	1.40209	up
Com_5907_neg	N1-[4-(trifluoromethyl)phenyl]-2-phenylbutanamide	C17 H16 F3 N O	307.12	3.215	3.19159	1.67428	0.000238596	1	1.49149	up
Com_789_neg	Glu-Thr	C9 H16 N2 O6	248.101	1.208	2.92617	1.54902	0.000238828	1	1.53018	up
Com_4200_neg	Ala-Gln	C8 H15 N3 O4	217.106	1.259	2.81307	1.49215	0.000255589	1	1.4239	up
Com_22_neg	Methionine	C5 H11 N O2 S	149.051	1.765	1.53778	0.620851	0.000266246	1	1.38946	up
Com_3981_neg	1,3-Dimethyluracil	C6 H8 N2 O2	140.059	1.42	2.35626	1.2365	0.000301402	1	1.53203	up
Com_6210_neg	3-benzyl-1-butyl-4-hydroxy-1,2-dihydroquinolin-2-one	C20 H21 N O2	307.153	6.871	3.06026	1.61366	0.000302136	1	1.37007	up
Com_5210_neg	2-(2-chlorophenyl)-1-cyclohexyl-6-oxopiperidine-3-carboxylic acid	C18 H22 Cl N O3	335.131	8.473	3.37815	1.75623	0.000312337	1	1.3707	up
Com_1727_neg	Myricitrin	C21 H20 O12	464.1	6.212	1.83075	0.872434	0.000352531	1	1.41367	up
Com_483_neg	nor-6β-Oxycodol	C17 H21 N O4	303.143	1.421	5.22771	2.38618	0.000428235	1	1.57328	up
Com_15898_neg	Sildenafil-d3	C22 H27 [2]H3 N6 O4 S	477.223	8.088	2.65928	1.41104	0.000503846	1	1.51065	up
Com_3097_neg	N3-(2-morpholinophenyl)-2-oxo-2H-chromene-3-carboxamide	C20 H18 N2 O4	152.06	2.106	5.29067	2.40345	0.000560711	1	1.4599	up
Com_3956_neg	Prostaglandin A1	C20 H32 O4	372.201	6.244	2.50111	1.32257	0.000582314	0.972222	1.39884	up
Com_3581_neg	Feruloyl Putrescine	C14 H20 N2 O3	264.147	8.624	3.17841	1.6683	0.000597216	0.972222	1.34362	up
Com_858_neg	Glu-Gln	C10 H17 N3 O6	275.112	1.208	1.64366	0.716915	0.000647891	1	1.59424	up
Com_9241_neg	1-Methylhistidine	C7 H11 N3 O2	169.086	1.428	3.15004	1.65537	0.000673297	0.972222	1.41641	up
Com_872_neg	H-Gly-Pro-OH	C7 H12 N2 O3	172.085	1.199	2.94378	1.55767	0.000690833	0.972222	1.45562	up
Com_1282_neg	D-Glucosamine 6-phosphate	C6 H14 N O8 P	259.046	1.232	3.27759	1.71264	0.000717475	1	1.50343	up
Com_27_neg	L-Histidine	C6 H9 N3 O2	155.07	1.357	1.67462	0.743833	0.000743296	1	1.34684	up
Com_2467_neg	Phe-Phe	C18 H20 N2 O3	312.148	10.236	3.17918	1.66865	0.000765835	0.972222	1.35884	up
Com_9638_neg	MAM2201 N-pentanoic acid metabolite	C25 H23 N O3	385.164	8.224	3.72673	1.89791	0.000775727	0.972222	1.35149	up
Com_1689_neg	3-Methylindole	C9 H9 N	131.073	6.211	1.69883	0.764541	0.000801764	1	1.35999	up
Com_16566_neg	beta-Nicotinamide adenine dinucleotide phosphate	C21 H29 N7 O17 P3	744.08	5.581	4.12119	2.04306	0.000845433	0.972222	1.29798	up
Com_2163_neg	Indole-3-acrylic acid	C11 H9 N O2	187.063	6.2	1.68542	0.753111	0.000878737	1	1.29334	up
Com_4344_neg	(2S)-4-Oxo-2-phenyl-3,4-dihydro-2H-chromen-7-yl beta-D-glucopyranoside	C21 H22 O8	224.072	1.083	2.00777	1.00559	0.000925892	0.972222	1.30708	up
Com_1065_neg	(5-L-Glutamyl)-L-Amino Acid	C8 H14 N2 O5	218.09	1.197	3.45594	1.78908	0.000981676	1	1.44108	up
Com_5878_neg	Deoxyguanosine	C10 H13 N5 O4	267.096	1.168	2.05921	1.04209	0.000990083	1	1.53342	up
Com_1274_neg	Asp-Glu	C9 H14 N2 O7	262.08	1.138	1.94661	0.960962	0.001018	1	1.40469	up
Com_1460_neg	Uridine 5'-diphosphoglucuronic acid	C15 H22 N2 O18 P2	580.035	1.113	11.6216	3.53873	0.00116221	1	1.46011	up
Com_11159_neg	D-Mannitol 1-phosphate	C6 H15 O9 P	262.046	3.122	2.11824	1.08287	0.00122737	0.944444	1.24815	up
Com_285_neg	Desthiobiotin	C10 H18 N2 O3	214.132	1.972	4.23143	2.08115	0.00123443	1	1.46888	up
Com_3771_neg	Anserine	C10 H16 N4 O3	240.123	1.422	3.05825	1.61271	0.00124957	1	1.43285	up
Com_9400_neg	4-[2-(trifluoromethyl)phenyl]-5-undecyl-4H-1,2,4-triazole-3-thiol	C20 H28 F3 N3 S	399.194	8.111	2.44074	1.28732	0.00127576	1	1.34137	up
Com_2315_neg	Cetirizine N-oxide	C21 H25 Cl N2 O4	404.154	1.146	2.88937	1.53076	0.00146803	0.972222	1.39256	up
Com_566_neg	Histamine	C5 H9 N3	111.08	1.361	1.7447	0.802975	0.00153524	0.972222	1.13803	up
Com_2089_neg	Taurochenodeoxycholic Acid (sodium salt)	C26 H45 N O6 S	499.297	12.158	4.59153	2.19897	0.00155363	0.972222	1.31993	up
Com_522_neg	L-Alanyl-L-proline	C8 H14 N2 O3	186.1	1.368	3.23321	1.69297	0.00167759	1	1.45293	up
Com_12604_neg	Prostaglandin E3	C20 H30 O5	386.181	5.311	3.12243	1.64267	0.00167993	1	1.44493	up
Com_6590_neg	5-methyl-N-(2-oxo-3-azepanyl)-2-(trifluoromethyl)-3-furansulfonamide	C12 H15 F3 N2 O4 S	340.073	6.268	2.63189	1.3961	0.00178413	1	1.35785	up
Com_5517_neg	2-Furoic acid	C5 H4 O3	112.016	1.115	2.92389	1.54789	0.00191979	0.972222	1.44529	up
Com_12897_neg	(3β,5ξ,9ξ)-3,23-Dihydroxy-1-oxoolean-12-en-28-oic acid	C30 H46 O5	486.342	11.062	3.52752	1.81865	0.00193683	0.944444	1.34056	up
Com_3137_neg	Morphine-3-glucuronide	C23 H27 N O9	461.176	1.157	2.35903	1.23819	0.00194675	0.972222	1.25423	up
Com_10690_neg	Salvinorin B	C21 H26 O7	390.17	9.627	2.62561	1.39265	0.00195503	1	1.20009	up
Com_5325_neg	N-Acetyl-1-aspartylglutamic acid	C11 H16 N2 O8	304.091	1.095	3.07536	1.62075	0.00209391	0.972222	1.39055	up
Com_1241_neg	geranyl pp	C10 H20 O7 P2	314.07	5.585	7.17571	2.84312	0.00214941	1	1.34702	up
Com_3926_neg	Citicoline	C14 H26 N4 O11 P2	488.106	1.144	3.11304	1.63832	0.00220827	1	1.45028	up
Com_5857_neg	Adipamide	C6 H12 N2 O2	144.09	1.327	1.89613	0.923057	0.00222425	0.972222	1.32905	up
Com_7765_neg	S-Adenosyl-methionine	C22 H30 N6 O8 S2	570.159	5.773	6.65322	2.73405	0.00234957	0.972222	1.33715	up
Com_1021_neg	2-{2-oxo-2-[(2-oxo-3-azepanyl)amino]ethoxy}acetic acid	C10 H16 N2 O5	244.106	1.23	3.47523	1.79711	0.0024101	1	1.46009	up
Com_2270_neg	Uridine 5'-diphosphogalactose	C15 H24 N2 O17 P2	566.055	1.193	5.72062	2.51617	0.0024688	1	1.38071	up
Com_577_neg	Citric acid	C6 H8 O7	192.027	1.115	4.91122	2.29608	0.00259353	0.972222	1.44529	up
Com_10962_neg	Rutin	C27 H30 O16	610.154	8.872	2.33202	1.22158	0.00287884	1	1.31008	up
Com_387_neg	L-Cysteinesulfinic acid	C3 H7 N O4 S	153.01	1.212	9.86867	3.30285	0.00288283	0.944444	1.19271	up
Com_685_neg	N-benzyl-N-isopropyl-N'-[4-(trifluoromethoxy)phenyl]urea	C18 H19 F3 N2 O2	352.14	4.851	1.52349	0.607383	0.00290151	1	1.084	up
Com_7107_neg	Trenbolone acetate	C20 H24 O3	312.172	1.773	2.03627	1.02593	0.00292189	1	1.39129	up
Com_4357_neg	N-gamma-Acetyl-N-2-Formyl-5-Methoxykynurenamine	C13 H16 N2 O4	264.111	6.212	1.79049	0.840357	0.00309659	0.972222	1.13496	up
Com_1279_neg	5-(tert-butyl)-2-methyl-N-(5-methyl-3-isoxazolyl)-3-furamide	C14 H18 N2 O3	262.132	6.599	2.34835	1.23165	0.00313545	0.972222	1.20762	up
Com_933_neg	L-Alanyl-L-Lysine	C9 H19 N3 O3	217.143	1.293	2.72578	1.44667	0.00335749	1	1.00872	up
Com_310_neg	Sulfoacetic acid	C2 H4 O5 S	139.978	1.151	2.08455	1.05974	0.00345171	0.972222	1.29791	up
Com_1532_neg	N-glycyl-L-proline	C5 H10 N2 O4	162.064	1.238	2.12311	1.08618	0.00353409	1	1.23763	up
Com_4978_neg	4-(octyloxy)benzoic acid	C15 H22 O3	250.157	11.932	1.58622	0.665591	0.00357037	0.972222	1.07781	up
Com_5117_neg	13,14-dihydro-15-keto-tetranor Prostaglandin E2	C16 H26 O5	298.178	9.812	2.3844	1.25363	0.00413389	0.972222	1.27267	up
Com_199_neg	1-Palmitoyl-Sn-Glycero-3-Phosphocholine	C24 H50 N O7 P	495.333	14.845	2.77481	1.47239	0.00427711	0.944444	1.22924	up
Com_3704_neg	5-Hydroxy-L-tryptophan	C11 H12 N2 O3	220.085	6.222	2.04866	1.03468	0.00432803	1	1.30047	up
Com_6876_neg	ADBICA N-pentanoic acid metabolite	C20 H27 N3 O4	373.196	5.792	2.00898	1.00646	0.00457232	1	1.33335	up
Com_237_neg	UDP-N-acetylglucosamine	C17 H27 N3 O17 P2	607.082	1.215	6.31379	2.65851	0.00542652	1	1.38238	up
Com_506_neg	Homotaurine	C3 H9 N O3 S	139.03	1.269	1.76188	0.817114	0.00558868	0.972222	1.47187	up
Com_851_neg	Raffinose	C18 H32 O16	564.191	1.419	2.13573	1.09473	0.00590166	0.944444	1.15965	up
Com_59_neg	Guanosine	C10 H13 N5 O5	283.092	3.589	3.57786	1.8391	0.00590282	0.944444	1.29617	up
Com_1503_neg	Prostaglandin D2	C20 H32 O5	352.228	14.151	1.83449	0.875378	0.0059433	0.916667	1.41828	up
Com_12364_neg	1-(2,4-dihydroxyphenyl)-2-(3,5-dimethoxyphenyl)propan-1-one	C17 H18 O5	302.119	11.555	1.84861	0.886438	0.00630109	0.944444	1.11414	up
Com_152_neg	Thymidine	C10 H14 N2 O5	242.09	5.664	6.2373	2.64092	0.00677701	0.972222	1.17156	up
Com_10431_neg	PB-22 N-pentanoic acid-3-carboxyindole metabolite	C14 H15 N O4	261.103	9.452	3.24085	1.69637	0.00710279	1	1.29199	up
Com_2782_neg	Uridine monophosphate (UMP)	C9 H13 N2 O9 P	324.036	1.286	2.38396	1.25336	0.00910606	0.944444	1.04465	up
Com_385_neg	D-threo-Isocitric acid	C6 H8 O7	192.027	1.19	2.35986	1.2387	0.00970178	0.972222	1.26961	up
Com_1571_neg	6α-Naloxol	C19 H23 N O4	329.159	6.266	6.28763	2.65252	0.010319	0.944444	1.30189	up
Com_2323_neg	Ofloxacin impurity E	C17 H18 F N3 O4	347.133	1.137	3.80806	1.92905	0.010385	1	1.31478	up
Com_3044_neg	LPC 24:2	C32 H62 N O7 P	663.448	16.169	4.8938	2.29095	0.0104229	0.888889	1.15973	up
Com_835_neg	L-Threonic acid	C4 H8 O5	136.037	1.227	1.60631	0.683747	0.0104645	0.888889	1.09019	up
Com_1216_neg	LPC 22:2	C30 H58 N O7 P	635.417	15.607	2.59939	1.37817	0.0109645	0.888889	1.00215	up
Com_4742_neg	LPI 17:0	C26 H51 O12 P	586.312	14.682	2.12287	1.08601	0.0115311	0.944444	1.1702	up
Com_661_neg	7-Methylxanthine	C6 H6 N4 O2	166.048	1.224	1.70702	0.771478	0.0119291	1	1.1573	up
Com_505_neg	Octanoyl-coenzyme A	C29 H50 N7 O17 P3 S	893.213	6.184	3.37104	1.75319	0.0121522	0.972222	1.12101	up
Com_5609_neg	4-((5-(4-Nitrophenyl)oxazol-2-yl)amino)benzonitrile	C16 H10 N4 O3	306.077	3.929	3.68789	1.88279	0.0121752	0.972222	1.30383	up
Com_3809_neg	MGDG (2:0/8:0)	C19 H34 O10	482.237	11.168	3.40785	1.76886	0.0132528	1	1.30435	up
Com_2072_neg	Asp-Phe methyl ester	C14 H18 N2 O5	294.122	7.909	1.8075	0.853992	0.0138725	0.888889	1.19256	up
Com_13812_neg	β-Estradiol-17β-glucuronide	C24 H32 O8	448.211	10.459	2.14626	1.10183	0.0138778	0.972222	1.27099	up
Com_1496_neg	5-Methyldeoxycytidine	C10 H15 N3 O4	241.106	4.389	2.65656	1.40956	0.0141309	0.888889	1.05907	up
Com_2490_neg	Hostanox O3	C50 H66 O8	794.466	8.888	3.55796	1.83105	0.0148951	0.916667	1.20968	up
Com_1341_neg	1-(4-fluorophenyl)-2-(4-methoxyphenyl)-4-(2-naphthyl)butane-1,4-dione	C27 H21 F O3	412.149	4.854	1.99401	0.995672	0.0157012	0.916667	1.29141	up
Com_9060_neg	Dactylorhin E	C27 H40 O16	310.115	1.092	2.25961	1.17608	0.0162055	0.888889	1.08479	up
Com_61_neg	Uridine	C9 H12 N2 O6	244.069	2.175	1.7889	0.839071	0.0166465	0.916667	1.08538	up
Com_7402_neg	(2E)-4-Hydroxy-3,7-dimethyl-2,6-octadien-1-yl beta-D-glucopyranoside	C16 H28 O7	378.183	6.852	3.14587	1.65346	0.0173855	0.888889	1.23388	up
Com_3849_neg	trans-Aconitic acid	C6 H6 O6	174.016	1.174	2.58007	1.36741	0.0179645	0.972222	1.23828	up
Com_8842_neg	LPS 16:2	C22 H40 N O9 P	493.245	10.729	2.1604	1.1113	0.0186631	0.833333	1.11633	up
Com_8550_neg	PC (22:5e/2:0)	C32 H56 N O7 P	657.401	15.144	3.12835	1.6454	0.0203537	0.888889	1.09502	up
Com_3490_neg	methyl 2-[(2-methoxyacetyl)amino]thiophene-3-carboxylate	C9 H11 N O4 S	229.041	6.723	2.22721	1.15524	0.0235367	0.888889	1.02701	up
Com_1591_neg	Lipoxin B4	C20 H32 O5	352.225	12.209	2.23926	1.16302	0.0235485	0.833333	1.03091	up
Com_6447_neg	6-(Dimethylamino)purine	C7 H9 N5	163.086	8.48	2.41159	1.26999	0.0261463	0.944444	1.04945	up
Com_1206_neg	N-Acetylaspartic acid	C6 H9 N O5	175.048	1.182	1.68821	0.755498	0.0267685	0.944444	1.15723	up
Com_9103_neg	J147	C18 H17 F3 N2 O2	350.124	1.211	1.76905	0.822975	0.0268093	0.805556	1.09557	up
Com_33_neg	LPC 16:0	C24 H50 N O7 P	555.354	14.838	2.17999	1.12432	0.0311966	0.888889	1.07974	up
Com_3836_neg	Lysope 14:0	C19 H40 N O7 P	425.254	14.269	2.0912	1.06433	0.0336981	0.888889	1.03275	up
Com_2195_neg	5-(2-pyridinyl)-N-[2-(trifluoromethyl)phenyl]-2-thiophenesulfonamide	C16 H11 F3 N2 O2 S2	385.02	3.346	1.67957	0.748088	0.0374673	0.972222	1.08654	up
Com_583_neg	Daidzein	C15 H10 O4	254.058	8.378	2.7093	1.43792	0.0384235	1	1.1365	up
Com_3095_neg	LPG 18:0	C24 H49 O9 P	512.312	14.961	2.86877	1.52043	0.0388584	0.833333	1.0084	up
Com_1581_neg	Taurodeoxycholic acid sodium salt	C26 H44 N Na O6 S	521.279	12.953	1.57484	0.655206	0.0399035	0.833333	1.03764	up
Com_9385_neg	LPG 15:0	C21 H43 O9 P	470.265	14.232	3.05908	1.6131	0.0400619	0.888889	1.07313	up
Com_14788_neg	LPA 26:4	C29 H51 O7 P	542.346	13.975	1.70332	0.768349	0.041062	0.833333	1.01391	up
Com_201_neg	LPC 16:1	C24 H48 N O7 P	553.338	14.449	2.9172	1.54458	0.0492707	0.833333	1.12347	up
Com_2283_neg	Naringenin	C15 H12 O5	272.069	10.666	0.0416053	-4.58709	2.29e-09	1	1.85971	down
Com_6964_neg	Dl-3-Hydroxy-kynurenine	C10 H12 N2 O4	224.08	6.589	0.0164873	-5.9225	1.95e-08	1	1.83709	down
Com_3506_neg	12-Hydroxydodecanoic acid	C12 H24 O3	216.173	11.863	0.0277672	-5.17048	3.68e-08	1	1.81853	down
Com_4697_neg	2-Hydroxymyristic acid	C14 H28 O3	244.204	12.647	0.0687434	-3.86263	2.95e-06	1	1.76213	down
Com_4622_neg	10-Hydroxydecanoic acid	C10 H20 O3	188.141	11.046	0.0562503	-4.152	6.46e-06	1	1.83749	down
Com_7591_neg	α,α-Trehalose	C12 H22 O11	342.113	12.321	0.0512305	-4.28685	1.04e-05	1	1.78102	down
Com_10446_neg	Linoleoyl Ethanolamide	C20 H37 N O2	369.288	13.304	0.125391	-2.99549	1.78e-05	1	1.78173	down
Com_6761_neg	Mycophenolic acid	C17 H20 O6	320.129	10.44	0.0271284	-5.20405	2.27e-05	1	1.75611	down
Com_8299_neg	15-keto Prostaglandin E1	C20 H32 O5	352.223	12.957	0.332982	-1.58648	2.28e-05	1	1.31128	down
Com_10405_neg	Ozagrel	C13 H12 N2 O2	228.094	5.206	0.118129	-3.08157	2.68e-05	1	1.53176	down
Com_924_neg	15(R)-Lipoxin A4	C20 H32 O5	352.225	11.359	0.354251	-1.49716	3.71e-05	1	1.20995	down
Com_869_neg	N-Acetylmannosamine	C8 H15 N O6	221.09	1.387	0.39708	-1.3325	4.09e-05	1	1.62057	down
Com_299_neg	15-OxoEDE	C20 H34 O3	322.251	14.637	0.264302	-1.91974	4.26e-05	1	1.60425	down
Com_3995_neg	Oleoyl-L-¦Á-lysophosphatidic acid	C21 H41 O7 P	436.259	14.563	0.282792	-1.82219	5.9e-05	1	1.36776	down
Com_224_neg	(+/-)11(12)-EET	C20 H32 O3	320.235	13.568	0.177719	-2.49233	7.24e-05	1	1.48934	down
Com_10707_neg	LPS 17:1	C23 H44 N O9 P	509.277	14.385	0.154134	-2.69774	9.67e-05	1	1.51089	down
Com_308_neg	L-Glutamic acid monosodium salt	C5 H8 N Na O4	169.035	1.218	0.508808	-0.974806	0.00011992	1	1.47108	down
Com_4071_neg	2'-Deoxyuridine-5-monophosphate	C9 H13 N2 O8 P	308.041	1.425	0.179602	-2.47712	0.000127115	1	1.46704	down
Com_406_neg	D-α-Hydroxyglutaric acid	C5 H8 O5	102.032	1.175	0.265027	-1.91579	0.000129518	1	1.47815	down
Com_422_neg	Hydroxyglutaric acid	C5 H8 O5	148.037	1.178	0.268352	-1.8978	0.000174713	1	1.46022	down
Com_12999_neg	3-O-beta-D-Glucopyranosylandrographolide	C26 H40 O10	512.262	11.52	0.402577	-1.31266	0.000274899	1	1.44749	down
Com_15439_neg	5-(2,4-dichlorobenzyl)-2-mercapto-4,6-dimethylnicotinonitrile	C15 H12 Cl2 N2 S	322.015	9.946	0.169688	-2.55904	0.000318059	1	1.40838	down
Com_86_neg	(+/-)18-HEPE	C20 H30 O3	318.219	13.258	0.295288	-1.7598	0.000325575	1	1.42426	down
Com_1389_neg	Nonadecanoic acid	C19 H38 O2	298.287	15.244	0.258705	-1.95062	0.00036151	1	1.51665	down
Com_12640_neg	Allolithocholic acid	C24 H40 O3	376.298	13.941	0.198626	-2.33187	0.00038977	1	1.38556	down
Com_8359_neg	N'-{[3-(trifluoromethyl)benzoyl]oxy}-1,4-dithiane-2-carboximidamide	C13 H13 F3 N2 O2 S2	350.041	4.926	0.308896	-1.69481	0.0003934	0.972222	1.3707	down
Com_20_neg	Arachidonic acid	C20 H32 O2	304.24	14.567	0.592538	-0.75502	0.000415623	1	1.49156	down
Com_6061_neg	8-iso-15-keto Prostaglandin E2	C20 H30 O5	350.21	10.887	0.270852	-1.88442	0.000461062	1	1.46077	down
Com_1654_neg	FAHFA (20:4/18:1)	C38 H64 O4	584.481	14.584	0.582561	-0.77952	0.000502877	0.972222	1.49553	down
Com_2478_neg	15-Keto prostaglandin A1	C20 H30 O4	334.215	11.359	0.202685	-2.30269	0.000510078	1	1.48632	down
Com_13008_neg	N6-Methyladenine	C6 H7 N5	149.07	6.531	0.190441	-2.39258	0.000570342	1	1.53971	down
Com_51_neg	trans-10-Heptadecenoic Acid	C17 H32 O2	268.24	14.692	0.479913	-1.05915	0.000593659	1	1.5215	down
Com_4887_neg	13,14-Dihydro-15-keto Prostaglandin J2	C20 H30 O4	316.204	11.365	0.17214	-2.53835	0.000640491	1	1.47309	down
Com_8627_neg	Prostaglandin A3	C20 H28 O4	332.199	10.888	0.267415	-1.90285	0.000644377	1	1.43958	down
Com_7098_neg	FAHFA (20:5/18:1)	C38 H62 O4	582.466	16.602	0.0340647	-4.87558	0.000710781	1	1.67606	down
Com_49_neg	Uracil	C4 H4 N2 O2	112.027	1.691	0.366148	-1.4495	0.000957918	1	1.40697	down
Com_357_neg	Methyl-beta-galactopyranoside	C7 H14 O6	194.079	1.307	0.543004	-0.880966	0.000971309	0.972222	1.38695	down
Com_2495_neg	FAHFA (7:0/13:0)	C20 H38 O4	342.277	13.311	0.297835	-1.74741	0.000971533	1	1.16239	down
Com_2975_neg	Isorhamnetin	C16 H12 O7	316.057	3.453	0.259813	-1.94446	0.00103798	0.944444	1.39884	down
Com_265_neg	Ethyl chrysanthemumate	C12 H20 O2	196.146	13.347	0.144871	-2.78716	0.00105447	0.972222	1.51741	down
Com_267_neg	Deoxycholic acid	C24 H40 O4	392.293	13.342	0.142701	-2.80893	0.0010806	0.972222	1.51468	down
Com_2464_neg	5-oxoproline	C5 H7 N O3	129.043	3.443	0.377938	-1.40378	0.00109508	0.944444	1.37411	down
Com_3409_neg	5-Aminoimidazole-4-carboxamide-1-beta-d-ribofuranosyl 5-monophosphate	C9 H15 N4 O8 P	338.062	1.305	0.374575	-1.41667	0.00116042	0.944444	1.34061	down
Com_9438_neg	6-Keto-prostaglandin f1alpha	C20 H34 O6	370.236	10.865	0.581513	-0.782116	0.00127662	1	1.16645	down
Com_8945_neg	3-[2-(β-D-Glucopyranosyloxy)-4-methoxyphenyl]propanoic acid	C16 H22 O9	358.127	5.301	0.0494504	-4.33787	0.00129353	1	1.75922	down
Com_3718_neg	acetoacetate	C4 H6 O3	102.032	1.314	0.540411	-0.88787	0.00142779	0.972222	1.39055	down
Com_14996_neg	PC (2:0/18:4)	C28 H48 N O8 P	617.333	13.196	0.29577	-1.75745	0.00152489	1	1.20461	down
Com_1862_neg	1-[6-(benzyloxy)-3-(tert-butyl)-2-hydroxyphenyl]ethan-1-one	C19 H22 O3	298.16	13.616	0.65866	-0.602394	0.00162946	0.972222	1.32336	down
Com_7398_neg	Vitamin A	C20 H30 O	286.23	14.553	0.463578	-1.10911	0.00175797	1	1.24565	down
Com_5969_neg	(+/-)7(8)-DiHDPA	C22 H34 O4	362.246	13.399	0.567888	-0.816321	0.00195348	0.972222	1.35834	down
Com_12279_neg	N1-(4-cyclohexylphenyl)-2-[(4-methylphenyl)thio]acetamide	C21 H25 N O S	339.172	10.894	0.0573997	-4.12281	0.00220711	1	1.65089	down
Com_9135_neg	Sorbitan monooleate	C24 H44 O6	428.314	15.121	0.38485	-1.37763	0.00242393	1	1.4864	down
Com_3299_neg	LPA 22:5	C25 H41 O7 P	484.259	14.378	0.244446	-2.03241	0.00273575	0.972222	1.35595	down
Com_5694_neg	LPA 20:5	C23 H37 O7 P	456.228	13.979	0.0761965	-3.71413	0.00274441	1	1.38817	down
Com_728_neg	LPA 22:6	C25 H39 O7 P	482.244	14.217	0.153429	-2.70436	0.00275396	1	1.3872	down
Com_3040_neg	LPS 20:4	C26 H44 N O9 P	545.276	14.146	0.347481	-1.52499	0.00280169	0.944444	1.22968	down
Com_1843_neg	17α-Hydroxypregnenolone	C21 H32 O3	332.235	13.479	0.369696	-1.43559	0.00280668	0.972222	1.21283	down
Com_42_neg	11(Z),14(Z)-Eicosadienoic acid	C20 H36 O2	308.272	15.09	0.536644	-0.897964	0.00291712	0.972222	1.31954	down
Com_366_neg	2-Methylpentanedioic acid	C6 H10 O4	146.058	1.432	0.0655236	-3.93184	0.00294632	1	1.42237	down
Com_4492_neg	Citrulline	C6 H13 N3 O3	175.096	1.302	0.254939	-1.97178	0.00307788	0.944444	1.39984	down
Com_2311_neg	D-(-)-Mannitol	C6 H14 O6	182.079	1.303	0.53786	-0.894697	0.00310116	0.944444	1.34987	down
Com_1845_neg	Docosanoic Acid	C22 H44 O2	340.334	16.429	0.334847	-1.57843	0.00343347	0.972222	1.28868	down
Com_177_neg	D-(-)-Fructose	C6 H12 O6	180.063	1.296	0.644104	-0.634635	0.00359413	0.916667	1.17494	down
Com_185_neg	Soyasaponin I	C48 H78 O18	942.52	12.641	0.615008	-0.701324	0.00378734	0.944444	1.27875	down
Com_675_neg	(+/-)9,10-dihydroxy-12Z-octadecenoic acid	C18 H34 O4	314.246	12.837	0.593853	-0.751823	0.0038393	0.972222	1.20416	down
Com_6952_neg	LPS 20:3	C26 H46 N O9 P	547.292	14.352	0.354574	-1.49584	0.00393584	0.916667	1.22983	down
Com_5107_neg	Dl-2-Amino-3-phosphonopropionic acid	C3 H8 N O5 P	169.014	1.228	0.547588	-0.868837	0.00428284	0.944444	1.26593	down
Com_100_neg	Erucic acid	C22 H42 O2	338.319	15.961	0.217612	-2.20017	0.00478249	1	1.38363	down
Com_1907_neg	Dl-Lanthionine	C6 H12 N2 O4 S	208.052	1.209	0.275754	-1.85855	0.0048064	1	1.38304	down
Com_64_neg	DL-Malic acid	C4 H6 O5	134.022	1.171	0.576169	-0.795437	0.00481384	0.944444	1.19899	down
Com_1265_neg	LPS 18:2	C24 H44 N O9 P	521.275	14.174	0.438347	-1.18985	0.00499687	1	1.23985	down
Com_10178_neg	FAHFA (20:2/22:4)	C42 H70 O4	638.524	15.089	0.290109	-1.78533	0.00521377	0.944444	1.1926	down
Com_6151_neg	Delta-Tridecalactone	C13 H24 O2	212.178	13.585	0.499167	-1.0024	0.005373	0.916667	1.35333	down
Com_2259_neg	Lysopa 18:0	C21 H43 O7 P	438.275	14.602	0.321443	-1.63737	0.00576931	0.972222	1.2324	down
Com_594_neg	Arachidic acid	C20 H40 O2	312.303	15.837	0.280344	-1.83473	0.00583165	0.944444	1.26026	down
Com_5131_neg	(+/-)13-HODE	C18 H32 O3	296.235	14.184	0.490799	-1.0268	0.00645474	0.944444	1.37748	down
Com_13035_neg	N1-piperidinocarbonyl-4-methylbenzene-1-sulfonamide	C13 H18 N2 O3 S	282.108	5.622	0.277677	-1.84852	0.00683493	0.944444	1.24616	down
Com_348_neg	L-Fucose	C6 H12 O5	164.068	1.425	0.122618	-3.02776	0.00685448	1	1.39966	down
Com_76_neg	8Z,11Z,14Z-Eicosatrienoic acid	C20 H34 O2	306.256	14.798	0.588839	-0.764055	0.0070853	1	1.30389	down
Com_8297_neg	Triacanthine	C10 H13 N5	203.117	10.683	0.3268	-1.61352	0.00720505	0.888889	1.27858	down
Com_11664_neg	4-[2-(2-oxo-1-imidazolidinyl)ethyl]-1lambda~6~,4-thiazinane-1,1-dione	C9 H17 N3 O3 S	283.077	13.616	0.29802	-1.74652	0.00750561	0.833333	1.1162	down
Com_89_neg	D-Glucose 6-phosphate	C6 H13 O9 P	260.03	1.177	0.153257	-2.70598	0.00807321	0.972222	1.07588	down
Com_7950_neg	(+/-)9-HpODE	C18 H32 O4	294.219	15.419	0.434839	-1.20145	0.00871739	0.944444	1.29875	down
Com_1667_neg	Xylitol	C5 H12 O5	152.069	1.347	0.601742	-0.732784	0.00935061	0.944444	1.18055	down
Com_278_neg	Palmitic Acid	C16 H32 O2	256.24	14.539	0.438156	-1.19048	0.00992947	0.944444	1.29546	down
Com_4828_neg	FAHFA (7:0/15:0)	C22 H42 O4	370.308	13.82	0.391978	-1.35116	0.00998938	0.944444	1.07393	down
Com_6507_neg	(R)-3-Hydroxy myristic acid	C14 H28 O3	244.204	13.154	0.548089	-0.867519	0.0101623	0.944444	1.17278	down
Com_187_neg	13Z,16Z-Docosadienoic Acid	C22 H40 O2	336.303	15.571	0.443293	-1.17367	0.0103162	0.944444	1.19928	down
Com_3535_neg	8-iso Prostaglandin A2	C20 H30 O4	316.204	12.983	0.516152	-0.954132	0.0103444	0.888889	1.17041	down
Com_11326_neg	LPG 20:3	C26 H47 O9 P	534.296	14.364	0.37988	-1.39639	0.010797	1	1.27575	down
Com_4504_neg	14,15-Leukotriene E4	C23 H37 N O5 S	439.239	12.319	0.408281	-1.29237	0.0109897	0.944444	1.11599	down
Com_128_neg	16-Hydroxyhexadecanoic acid	C16 H32 O3	254.225	14.534	0.497846	-1.00623	0.0113842	0.916667	1.24991	down
Com_383_neg	Docosatrienoic Acid	C22 H38 O2	334.287	15.253	0.538626	-0.892644	0.011573	0.916667	1.09887	down
Com_1456_neg	2-(Dimethylamino)Guanosine	C12 H17 N5 O5	311.122	1.401	0.502528	-0.992724	0.0119497	0.944444	1.17662	down
Com_16946_neg	Geranylgeranyl pyrophosphate	C20 H36 O7 P2	450.197	7.452	0.2943	-1.76464	0.0119808	0.972222	1.21566	down
Com_8580_neg	FAHFA (16:0/22:5)	C38 H64 O4	584.478	14.799	0.377837	-1.40416	0.0127104	0.861111	1.19718	down
Com_512_neg	Pentadecanoic acid	C15 H30 O2	242.225	14.471	0.59821	-0.741277	0.01323	0.916667	1.14289	down
Com_117_neg	D-(+)-Xylose	C5 H10 O5	150.053	1.222	0.585017	-0.773449	0.0138447	0.944444	1.18079	down
Com_266_neg	3-Methyl-2-oxobutanoic acid	C5 H8 O3	116.047	2.547	0.479434	-1.0606	0.0152405	0.916667	1.17089	down
Com_6561_neg	LPI 20:3	C29 H51 O12 P	622.311	14.312	0.545905	-0.873278	0.0158462	1	1.24042	down
Com_13242_neg	LPS 18:3	C24 H42 N O9 P	519.26	13.945	0.258531	-1.95159	0.0161533	1	1.30702	down
Com_4526_neg	FAHFA (2:0/22:5)	C24 H36 O4	388.259	14.791	0.346542	-1.5289	0.0164165	0.972222	1.24434	down
Com_3421_neg	LPE 22:4	C27 H48 N O7 P	529.317	14.853	0.639473	-0.645045	0.0164631	0.916667	1.10679	down
Com_3246_neg	LPS 20:5	C26 H42 N O9 P	543.26	13.873	0.390517	-1.35654	0.0168857	0.916667	1.01522	down
Com_48_neg	Lauric acid ethyl ester	C14 H28 O2	228.209	14.28	0.630906	-0.664502	0.0183509	0.888889	1.11791	down
Com_1505_neg	trans-2-Butene-1,4-dicarboxylic Acid	C6 H8 O4	144.042	1.312	0.664308	-0.590076	0.0183515	0.888889	1.2027	down
Com_8_neg	Ethyl myristate	C16 H32 O2	256.24	14.81	0.397069	-1.33254	0.0185733	0.916667	1.27498	down
Com_579_neg	LPS 22:5	C28 H46 N O9 P	571.292	14.278	0.387761	-1.36676	0.019243	0.888889	1.17778	down
Com_16196_neg	3,5-dimethyl-N'-[4-(trifluoromethyl)benzoyl]isoxazole-4-carbohydrazide	C14 H12 F3 N3 O3	328.083	7.861	0.178324	-2.48743	0.0198413	0.944444	1.52767	down
Com_609_neg	LPI 20:4	C29 H49 O12 P	620.297	14.116	0.361671	-1.46725	0.0202594	0.944444	1.14578	down
Com_5306_neg	FAHFA (16:0/20:2)	C36 H66 O4	562.496	14.808	0.39222	-1.35027	0.0203701	0.861111	1.24444	down
Com_10624_neg	gamma-Nonanolactone	C9 H16 O2	156.115	14.763	0.541919	-0.883851	0.02181	0.888889	1.09354	down
Com_5474_neg	OxPC (16:0-18:2+1O)	C42 H80 N O9 P	833.579	16.321	0.339356	-1.55913	0.0218424	0.916667	1.14606	down
Com_5_neg	Elaidic acid	C18 H34 O2	282.256	14.939	0.496114	-1.01126	0.0230626	0.944444	1.19916	down
Com_1178_neg	FAHFA (16:0/18:2)	C34 H62 O4	534.463	14.807	0.248726	-2.00737	0.0231685	0.888889	1.23879	down
Com_6789_neg	FAHFA (18:2/17:0)	C35 H64 O4	548.481	14.656	0.590876	-0.759072	0.0242149	0.916667	1.08644	down
Com_639_neg	FAHFA (18:1/20:3)	C38 H66 O4	586.494	14.937	0.383109	-1.38417	0.0265038	0.916667	1.1668	down
Com_4053_neg	LPS 22:4	C28 H48 N O9 P	573.306	14.528	0.468413	-1.09415	0.026988	0.888889	1.21291	down
Com_3043_neg	Protectin D1	C22 H32 O4	360.228	14.333	0.660572	-0.598213	0.0270441	0.888889	1.14968	down
Com_1631_neg	LPC 20:4	C28 H50 N O7 P	603.354	14.497	0.579262	-0.787711	0.0270595	0.888889	1.07698	down
Com_470_neg	Nervonic acid	C24 H46 O2	366.35	16.547	0.340916	-1.55251	0.02768	0.944444	1.13103	down
Com_3391_neg	LPA 18:2	C21 H39 O7 P	434.243	14.28	0.369804	-1.43517	0.0304305	0.833333	1.08567	down
Com_502_neg	FAHFA (18:2/20:4)	C38 H62 O4	582.463	14.615	0.632577	-0.660688	0.0317039	0.861111	1.09672	down
Com_1984_neg	2-Hydroxy-6-Aminopurine	C5 H5 N5 O	151.049	3.184	0.415037	-1.26869	0.0373459	0.861111	1.01007	down
Com_11035_neg	SM (d14:1/16:0)	C35 H71 N2 O6 P	706.527	16.741	0.390033	-1.35833	0.0419552	0.861111	1.0211	down
Com_5011_neg	LPC 22:4	C30 H54 N O7 P	631.385	14.875	0.435725	-1.19851	0.0463029	0.833333	1.15133	down
