# Supplementary material for: Ultra-Performance Liquid Chromatography-Mass Spectrometry-Based Untargeted Metabolomics Reveals the Key Potential Biomarkers for Castor Meal-Induced Enteritis in Juvenile Hybrid Grouper (Epinephelus fuscoguttatus♀ × E. lanceolatus♂)
Source: Front Nutr. 2022 Jun 16;9:847425. doi: 10.3389/fnut.2022.847425 (PMC9261911; doi:10.3389/fnut.2022.847425)
Supplement: Supplementary Figure 1 — The individual sample repeats representative UPLC-MC spectra of the distal intestine in the (A) positive, and (B) negative modes. FM-1 to FM-6 represent the individual sample repeats of FM; CM4-1 to CM4-6 represent the individual sample repeats of CM4; CM20-1 to CM20-6 represent the individual sample repeats of CM20 FM, fish meal (control group); CM4, 4% Castor meal (CM) protein replacement to FM protein; CM20, 20% CM protein replacement to FM protein. [file Data_Sheet_1.zip › Supplementary Tables/Supplementary Table S8.xlsx]

## Sheet: Supplementary Table S3-The KEGG
Supplementary Table S8. The KEGG pathway enrichment of the differential matabolites in DI contents of CM4 vs. FM in positive mode
MapID	MapTitle	Pvalue	x1	x2	n	N	EnrichDirect
map00230	Purine metabolism	0.000999256	10	14	46	153	Over
map04022	cGMP-PKG signaling pathway	0.0259365	3	3	46	153	Over
map00500	Starch and sucrose metabolism	0.0890093	2	2	46	153	Over
map01523	Antifolate resistance	0.0890093	2	2	46	153	Over
map04270	Vascular smooth muscle contraction	0.0890093	2	2	46	153	Over
map04740	Olfactory transduction	0.0890093	2	2	46	153	Over
map04744	Phototransduction	0.0890093	2	2	46	153	Over
map05012	Parkinson's disease	0.0890093	2	2	46	153	Over
map05034	Alcoholism	0.0890093	2	2	46	153	Over
map01100	Metabolic pathways	0.151658	35	102	46	153	Over
map00760	Nicotinate and nicotinamide metabolism	0.160413	3	5	46	153	Over
map04923	Regulation of lipolysis in adipocytes	0.160413	3	5	46	153	Over
map04925	Aldosterone synthesis and secretion	0.160413	3	5	46	153	Over
map00052	Galactose metabolism	0.215155	2	3	46	153	Over
map05230	Central carbon metabolism in cancer	0.215155	2	3	46	153	Over
map00240	Pyrimidine metabolism	0.242481	4	8	46	153	Over
map00670	One carbon pool by folate	0.300654	1	1	46	153	Over
map01200	Carbon metabolism	0.300654	1	1	46	153	Over
map04071	Sphingolipid signaling pathway	0.300654	1	1	46	153	Over
map04114	Oocyte meiosis	0.300654	1	1	46	153	Over
map04152	AMPK signaling pathway	0.300654	1	1	46	153	Over
map04540	Gap junction	0.300654	1	1	46	153	Over
map04611	Platelet activation	0.300654	1	1	46	153	Over
map04713	Circadian entrainment	0.300654	1	1	46	153	Over
map04730	Long-term depression	0.300654	1	1	46	153	Over
map04914	Progesterone-mediated oocyte maturation	0.300654	1	1	46	153	Over
map04922	Glucagon signaling pathway	0.300654	1	1	46	153	Over
map04931	Insulin resistance	0.300654	1	1	46	153	Over
map05020	Prion diseases	0.300654	1	1	46	153	Over
map05030	Cocaine addiction	0.300654	1	1	46	153	Over
map05031	Amphetamine addiction	0.300654	1	1	46	153	Over
map05032	Morphine addiction	0.300654	1	1	46	153	Over
map05133	Pertussis	0.300654	1	1	46	153	Over
map05310	Asthma	0.300654	1	1	46	153	Over
map00340	Histidine metabolism	0.365813	3	6	46	153	Over
map00750	Vitamin B6 metabolism	0.512298	1	2	46	153	Over
map00770	Pantothenate and CoA biosynthesis	0.512298	1	2	46	153	Over
map00790	Folate biosynthesis	0.512298	1	2	46	153	Over
map00981	Insect hormone biosynthesis	0.512298	1	2	46	153	Over
map04261	Adrenergic signaling in cardiomyocytes	0.512298	1	2	46	153	Over
map04664	Fc epsilon RI signaling pathway	0.512298	1	2	46	153	Over
map04728	Dopaminergic synapse	0.512298	1	2	46	153	Over
map05224	Breast cancer	0.512298	1	2	46	153	Over
map00130	Ubiquinone and other terpenoid-quinone biosynthesis	0.584	2	4	46	153	Over
map04917	Prolactin signaling pathway	0.584	2	4	46	153	Over
map04924	Renin secretion	0.584	2	4	46	153	Over
map00480	Glutathione metabolism	0.637047	2	5	46	153	Over
map00860	Porphyrin and chlorophyll metabolism	0.637047	2	5	46	153	Over
map00250	Alanine, aspartate and glutamate metabolism	1	1	3	46	153	Over
map00410	beta-Alanine metabolism	1	1	3	46	153	Over
map04970	Salivary secretion	1	1	3	46	153	Over
map05231	Choline metabolism in cancer	1	1	3	46	153	Over
