# Supplementary material for: Ultra-Performance Liquid Chromatography-Mass Spectrometry-Based Untargeted Metabolomics Reveals the Key Potential Biomarkers for Castor Meal-Induced Enteritis in Juvenile Hybrid Grouper (Epinephelus fuscoguttatus♀ × E. lanceolatus♂)
Source: Front Nutr. 2022 Jun 16;9:847425. doi: 10.3389/fnut.2022.847425 (PMC9261911; doi:10.3389/fnut.2022.847425)
Supplement: Supplementary Figure 1 — The individual sample repeats representative UPLC-MC spectra of the distal intestine in the (A) positive, and (B) negative modes. FM-1 to FM-6 represent the individual sample repeats of FM; CM4-1 to CM4-6 represent the individual sample repeats of CM4; CM20-1 to CM20-6 represent the individual sample repeats of CM20 FM, fish meal (control group); CM4, 4% Castor meal (CM) protein replacement to FM protein; CM20, 20% CM protein replacement to FM protein. [file Data_Sheet_1.zip › Supplementary Tables/Supplementary Table S9.xlsx]

## Sheet: BN.vs.AN_neg_kegg_enrichment
Supplementary Table S9. The KEGG pathway enrichment of the differential metabolites in DI contents of CM20 vs. FM in positive mode
MapID	MapTitle	Pvalue	x1	x2	n	N	EnrichDirect
map00052	Galactose metabolism	0.0818503	3	3	67	153	Over
map00410	beta-Alanine metabolism	0.0818503	3	3	67	153	Over
map04977	Vitamin digestion and absorption	0.105346	7	10	67	153	Over
map00790	Folate biosynthesis	0.190144	2	2	67	153	Over
map04664	Fc epsilon RI signaling pathway	0.190144	2	2	67	153	Over
map04728	Dopaminergic synapse	0.190144	2	2	67	153	Over
map05012	Parkinson's disease	0.190144	2	2	67	153	Over
map05034	Alcoholism	0.190144	2	2	67	153	Over
map00380	Tryptophan metabolism	0.240925	5	7	67	153	Over
map00232	Caffeine metabolism	0.319387	3	4	67	153	Over
map00340	Histidine metabolism	0.405089	4	6	67	153	Over
map00670	One carbon pool by folate	0.437908	1	1	67	153	Over
map01040	Biosynthesis of unsaturated fatty acids	0.437908	1	1	67	153	Over
map01200	Carbon metabolism	0.437908	1	1	67	153	Over
map04071	Sphingolipid signaling pathway	0.437908	1	1	67	153	Over
map04114	Oocyte meiosis	0.437908	1	1	67	153	Over
map04122	Sulfur relay system	0.437908	1	1	67	153	Over
map04152	AMPK signaling pathway	0.437908	1	1	67	153	Over
map04212	Longevity regulating pathway - worm	0.437908	1	1	67	153	Over
map04721	Synaptic vesicle cycle	0.437908	1	1	67	153	Over
map04810	Regulation of actin cytoskeleton	0.437908	1	1	67	153	Over
map04911	Insulin secretion	0.437908	1	1	67	153	Over
map04914	Progesterone-mediated oocyte maturation	0.437908	1	1	67	153	Over
map04922	Glucagon signaling pathway	0.437908	1	1	67	153	Over
map04931	Insulin resistance	0.437908	1	1	67	153	Over
map04971	Gastric acid secretion	0.437908	1	1	67	153	Over
map05020	Prion diseases	0.437908	1	1	67	153	Over
map05030	Cocaine addiction	0.437908	1	1	67	153	Over
map05031	Amphetamine addiction	0.437908	1	1	67	153	Over
map05032	Morphine addiction	0.437908	1	1	67	153	Over
map05033	Nicotine addiction	0.437908	1	1	67	153	Over
map05310	Asthma	0.437908	1	1	67	153	Over
map04080	Neuroactive ligand-receptor interaction	0.45045	7	12	67	153	Over
map00980	Metabolism of xenobiotics by cytochrome P450	0.581591	2	3	67	153	Over
map05230	Central carbon metabolism in cancer	0.581591	2	3	67	153	Over
map00140	Steroid hormone biosynthesis	0.584162	9	17	67	153	Over
map00760	Nicotinate and nicotinamide metabolism	0.65404	3	5	67	153	Over
map04925	Aldosterone synthesis and secretion	0.65404	3	5	67	153	Over
map04927	Cortisol synthesis and secretion	0.65404	3	5	67	153	Over
map04934	Cushing's syndrome	0.65404	3	5	67	153	Over
map00350	Tyrosine metabolism	0.730172	4	8	67	153	Over
map01100	Metabolic pathways	0.7733	46	102	67	153	Over
map00061	Fatty acid biosynthesis	1	1	2	67	153	Over
map00500	Starch and sucrose metabolism	1	1	2	67	153	Over
map00520	Amino sugar and nucleotide sugar metabolism	1	1	2	67	153	Over
map00592	alpha-Linolenic acid metabolism	1	1	2	67	153	Over
map00740	Riboflavin metabolism	1	1	2	67	153	Over
map00750	Vitamin B6 metabolism	1	1	2	67	153	Over
map00770	Pantothenate and CoA biosynthesis	1	1	2	67	153	Over
map00780	Biotin metabolism	1	1	2	67	153	Over
map00981	Insect hormone biosynthesis	1	1	2	67	153	Over
map01523	Antifolate resistance	1	1	2	67	153	Over
map04261	Adrenergic signaling in cardiomyocytes	1	1	2	67	153	Over
map04270	Vascular smooth muscle contraction	1	1	2	67	153	Over
map04725	Cholinergic synapse	1	1	2	67	153	Over
map04960	Aldosterone-regulated sodium reabsorption	1	1	2	67	153	Over
map04972	Pancreatic secretion	1	1	2	67	153	Over
map05143	African trypanosomiasis	1	1	2	67	153	Over
map05224	Breast cancer	1	1	2	67	153	Over
map05323	Rheumatoid arthritis	1	1	2	67	153	Over
map00590	Arachidonic acid metabolism	1	3	6	67	153	Over
map04024	cAMP signaling pathway	1	2	4	67	153	Over
map04917	Prolactin signaling pathway	1	2	4	67	153	Over
map05215	Prostate cancer	1	2	4	67	153	Over
